# Supplementary material for: Immediate Adaptation Analysis Implicates BCL6 as an EGFR-TKI Combination Therapy Target in NSCLC
Source: Mol Cell Proteomics. 2020 Mar 30;19(6):928–43. doi: 10.1074/mcp.RA120.002036 (PMC7261823; doi:10.1074/mcp.RA120.002036)
Supplement: Supplementary Tables [file 159477_0_supp_492407_q74qvj.xlsx]

## Sheet: Legends
Supplementary Table S1
Table description	Results from RNA sequencing analysis of A431 samples after treatment with gefitinib
Symbol:	Gene symbol
Column B-M:	Read counts for individual samples
log2FC:	log2 fold change for treated VS control
padj:	adjusted p value for treated VS control
Supplementary Table S2
Table description	Results from proteomics analysis of A431 samples after treatment with gefitinib
Symbol:	Gene symbol
quanted_PSMs:	The total number of PSMs (peptide spectrum matches) used for TMT based quantification
Unique_Peptides	Numer of unique peptides identified per protein
Column D-M:	Relative protein abundance
log2FC:	log2 fold change for treated VS control
padj:	adjusted p value for treated VS control
Supplementary Table S3
Table description	Genes significantly regulated at mRNAs and/or protein level in response to gefitinib treatment with annotation for protein function and localisation
Symbol:	Gene symbol
mRNA_meanReads	average mRNA read counts across the 12 samples
mRNA_log2FC:	log2 fold change for treated VS control
mRNA_padj:	adjusted p value for treated VS control
protein_quanted_PSMs:	The total number of PSMs (peptide spectrum matches) used for TMT based quantification
protein_log2FC:	log2 fold change for treated VS control
protein_padj:	adjusted p value for treated VS control
TF	Transcription Factor according to AnimalTFDB (True/False)
ChromRem	Transcription co-Factor according to AnimalTFDB (True/False)
CoFac	Chromatin remodeling Factor according to AnimalTFDB (True/False)
Kinase	Kinase according to Manning et al. Science 2002/2007 update (True/False)
Phosphatase	Phosphatase according to Chen et al. Science Signaling 2017 (True/False)
E3	Ubiquitin E3-ligase according to Li et al. Plos One 2008 (True/False)
SCBC_Neighborhood	Protein subcellular localisation according to Orre et al. Molecular Cell 2019
Supplementary Table S4
Table description	COSMIC classification for significantly regulated genes. Protein-only and mRNA-only regulation were also included. The cutoff for significantly regulated proteins is log2FC > 0.5, for mRNAs is log2FC > 1
Symbol:	Gene symbol
COSMIC_Tier:	Cancer Gene Census divide genes into two group (tier). Genes in Tier 1 possess a documented activity relevant to cancer, along with evidence of mutations in cancer which change the activity of the gene product in a way that promotes oncogenic transformation. We also consider the existence of somatic mutation patterns across cancer samples gathered in COSMIC. For instance, tumour suppressor genes …
COSMIC_Hallmark:	Classify genes based on the function of proteins coded by cancer genes according to hallmarks of cancer
COSMIC_RoleinCancer:	Classify genes based on the relevant role in cancer (oncogene, tumor suppressor gene (TSG)).
log2FC:	log2 fold change for gefitinib 24h treatment group VS control group
padj:	adjusted p value for gefitinib 24h treatment group VS control group
Supplementary Table S5
Table description	FDA approved drug target classification for significantly regulated genes. Protein-only and mRNA-only regulation were also included. The cutoff for significantly regulated proteins is log2FC > 0.5, for mRNAs is log2FC > 1
Symbol:	Gene symbol
Nat.Rev.DD_Target_Descr.	Drug target description. Targets are classified based on their biological functions.
log2FC:	log2 fold change for treated VS control
padj:	adjusted p value for treated VS control
Supplementary Table S6
Table description	Annotated target list for drugs used in combination therapy screen
Drug:	Drug name
Target:	Target that we annotate for each drug.
Target Source:	Specified the source of targets that matches to each drug.
EC50 Klaeger et al. Science 2017 :	EC 50 values for each drug. Values took from Klaeger et al. 2017 paper.
Target.Classification Klaeger et al.:	Target classification from Klaeger et al. 2017 paper, described the confidence level of drug target. Pre-filtered and only selected hign confident targets. In original paper the low confident targets were also included.
Supplementary Table S7
Table description	Results from combination therapy screen
Compound:	Drug name
DSSmono:	Each drug sensitivity score for A431 cells that treated with a drug from FIMM oncology set drug library
DSScombo:	Each drug sensitivity score for A431 cells with combinational drug treatment. A431 cells were treated with 1.5 uM gefitinib and one of drugs from FIMM oncology set drug library
sDSS:	Synergy score. Calculated by DSScombo - DSSmono
Class:	Classfication on targets based on their pharmaceutical function
High.phase/Approval.status:	FDA approved statue or investigation phase of a drug. Probe means the drug is a chemical probe
Supplementary Table S8
Table description	Targets of the hits from the combination therapy screen
Drug:	Drug name
Target:	Target that we annotate for each drug.
Target Source:	Specified the source of targets that matches to each drug.
EC50 Klaeger et al. Science 2017:	EC 50 values for each drug. Values took from Klaeger et al. 2017 paper.
Target.Classification Klaeger et al:	Target classification from Klaeger et al. 2017 paper, described the confidence level of drug target. Pre-filtered and only selected hign confident targets. In original paper the low confident targets were also included.
Up24hGefmRNA:	mRNA upregulation by cutoff used (log2FC>1, padj<0.01)
Up24hGefProtein:	protein upregulation by cutoff used (log2FC>0.5, padj<0.01)
mRNA log2FC_24hvsCtrl:	log2 fold change for 24h gef treated VS control mRNA level
mRNA padj_24hvsCtrl:	adjusted p value for 24h gef treated VS control mRNA level
protein log2FC_24hvsCtrl:	log2 fold change for 24h gef treated VS control protein level
protein padj_24hvsCtrl:	adjusted p value for 24h gef treated VS control protein level
Supplementary Table S9
Table description	Results from proteomics analysis of MS profiling on BCL6 silenced EGFR TKI induced response
Gene.ID:	ENSEMBL gene ID
Symbol:	Gene symbol
Unique_peptides:	Numer of peptide sequences unique to a protein
quanted_PSMs:	The total number of identified peptide sequences (peptide spectrum matches) for a protein
Column G-X:	Relative protein abundance
median_quanted_PSMs:	Median number of PSMs that quantify in all TMT channels
log2FC:	log2 fold change for treated VS control
padj:	adjusted p value for treated VS control
Supplementary Table S10
Table description	Results for genes appears in both CHIP analysis results and significantly regulated proteins list. Genes selected from CHIP analysis appeared in at least 4 of CHIP experiments. Cutoff for significantly regulated proteins is log2FC > 0.5
Symbol	Gene symbol
Number of CHIP experiments as target	Number of CHIP experiements that identified the gene as BCL6 target
log2FC:	log2 fold change for treated VS control
padj:	adjusted p value for treated VS control

## Sheet: Table S1
Symbol	Ctrl_A	Ctrl_B	Ctrl_C	Gef2h_A	Gef2h_B	Gef2h_C	Gef6h_A	Gef6h_B	Gef6h_C	Gef24h_A	Gef24h_B	Gef24h_C	log2FC_2hvsCtrl	padj_2hvsCtrl	log2FC_6hvsCtrl	padj_6hvsCtrl	log2FC_24hvsCtrl	padj_24hvsCtrl
A1BG	5	1	1	10	2	1	8	10	8	24	23	30	0.461978	NA	1.56989	0.0828574	2.55157	0.00064867
A4GALT	32	33	11	35	28	23	15	42	40	84	57	74	-0.211652	0.790199	-0.00313804	0.995489	0.61123	0.0571944
A4GNT	0	0	0	0	1	0	1	1	1	0	0	2	0.515722	NA	2.07759	NA	0.695914	0.814396
AAAS	503	406	230	582	577	463	402	524	576	525	419	727	0.115383	0.648341	0.0718364	0.662438	-0.378689	0.00166719
AACS	625	626	330	795	694	606	449	797	645	721	741	953	0.00550703	0.987205	-0.0978619	0.470858	-0.306392	0.00346977
AADAT	44	36	29	53	67	35	19	52	37	56	47	89	0.0673385	0.93325	-0.407845	0.240446	-0.151001	0.618251
AAED1	286	221	188	317	303	223	246	359	308	425	355	666	-0.161061	0.545079	0.0221155	0.914257	0.0787012	0.591315
AAGAB	613	608	392	703	700	525	475	803	589	438	437	655	-0.169053	0.317528	-0.160503	0.174931	-1.02797	6.45e-26
AAK1	106	112	62	98	135	93	69	121	75	157	144	184	-0.191062	0.632808	-0.440065	0.0473843	-0.132082	0.518177
AAMDC	28	28	11	45	38	26	58	61	49	110	114	190	0.293107	0.644798	1.01128	0.00113746	1.68952	3.3e-10
AAMP	1440	1411	794	2105	1930	1298	1317	1939	1906	1982	1752	2316	0.126162	0.461082	0.155524	0.153829	-0.187458	0.0486636
AANAT	3	3	0	2	0	2	2	3	2	1	2	3	-0.885762	NA	-0.0480603	NA	-0.870825	0.522956
AAR2	519	479	277	561	558	422	313	460	477	532	453	665	-0.137094	0.48277	-0.376837	0.000882859	-0.557576	4.03e-08
AARS	2365	2129	1143	3075	2973	2204	1971	2972	2561	2953	2735	3382	0.15057	0.319907	0.0793927	0.493142	-0.213013	0.0187706
AARS2	410	365	172	485	424	343	292	445	430	281	308	386	0.0128344	0.974641	-0.0276756	0.882606	-0.860168	4.94e-12
AASDH	71	103	49	132	115	114	80	175	93	100	156	216	0.291499	0.516774	0.260163	0.377049	0.133727	0.602956
AASDHPPT	265	248	146	355	358	253	255	372	382	457	396	711	0.134683	0.594142	0.264021	0.0623667	0.295151	0.0166066
AASS	0	6	1	8	3	3	6	5	3	15	14	23	0.573442	NA	0.68535	0.549355	1.94983	0.0170497
AATF	1525	1426	841	1577	1490	1159	843	1197	1113	1113	1037	1525	-0.256055	0.00708607	-0.612025	3.94e-15	-0.979692	6.63e-40
AATK	5	10	6	13	14	9	5	24	10	33	23	37	0.336885	0.792869	0.466986	0.504527	1.19111	0.020093
ABAT	14	12	11	21	10	19	12	20	16	52	49	81	0.017758	0.989256	-0.00112764	0.998755	1.33197	0.000416171
ABCA1	0	0	0	1	0	0	0	2	0	4	1	3	0.515722	NA	1.34572	NA	2.87175	0.190991
ABCA10	1	0	2	2	0	3	5	0	0	5	3	13	0.27046	NA	0.466511	0.822309	1.66292	0.23998
ABCA12	4	1	2	2	4	3	1	3	0	3	4	4	-0.0492015	NA	-1.19969	0.435468	-0.278206	0.816582
ABCA2	668	619	346	794	759	586	294	640	592	1160	1108	1190	-0.015288	0.971617	-0.471858	0.00149655	0.18844	0.186902
ABCA3	47	37	16	48	44	42	32	65	56	155	169	176	0.0358601	0.965594	0.265928	0.434207	1.43336	2.36e-09
ABCA4	10	12	10	22	21	19	20	26	19	63	69	91	0.525821	0.487302	0.657786	0.163584	1.85052	2.83e-07
ABCA5	99	91	77	147	139	116	137	148	164	466	465	786	0.154479	0.69079	0.392981	0.0494999	1.70647	9.59e-27
ABCA7	186	165	100	250	208	165	173	196	230	365	351	392	0.0496175	0.91273	0.076755	0.734347	0.387235	0.0146594
ABCB10	679	706	423	760	793	621	385	784	681	520	488	835	-0.150946	0.475587	-0.351455	0.00470276	-0.931674	4.03e-17
ABCB4	2	0	0	0	1	0	0	0	0	2	1	2	-1.20707	NA	-2.09797	NA	0.471568	0.850253
ABCB6	0	1	0	1	4	0	1	1	1	0	3	2	1.69004	NA	1.10469	NA	1.26809	0.539499
ABCB7	211	190	122	277	225	216	190	330	220	277	356	432	0.0463061	0.916095	0.135056	0.505132	0.0945437	0.577331
ABCB8	497	465	274	604	566	419	402	590	603	331	260	403	-0.0542344	0.836484	0.017519	0.913223	-1.24875	3.08e-32
ABCB9	94	78	54	136	134	81	88	174	142	153	149	199	0.205142	0.575496	0.464839	0.0209361	0.213836	0.260941
ABCC1	726	693	386	742	725	561	415	628	551	1105	1020	1367	-0.239766	0.0588542	-0.526331	4.56e-08	0.0309074	0.762733
ABCC10	264	251	148	333	337	242	212	322	289	455	404	462	0.0431843	0.906745	-0.0410836	0.833251	0.082539	0.568044
ABCC11	1	1	1	0	1	2	1	0	1	0	0	2	-0.36674	NA	-0.905852	NA	-1.68698	0.41723
ABCC2	4	5	5	10	16	8	3	2	3	7	7	8	0.816687	NA	-1.18143	0.225028	-0.311484	0.687408
ABCC3	340	314	181	431	391	290	154	243	229	204	174	224	-0.00192168	0.995673	-0.767826	3.46e-09	-1.39377	9.53e-30
ABCC4	405	410	250	485	495	380	266	472	347	272	275	443	-0.0662617	0.808526	-0.34282	0.00648323	-1.05826	4.23e-21
ABCC5	330	344	190	530	514	349	367	542	533	833	833	1081	0.267734	0.0954105	0.387858	0.00120104	0.743358	1.5e-12
ABCC6	2	4	0	4	5	3	3	5	3	6	11	22	0.621039	NA	0.557534	0.670936	1.75703	0.0522533
ABCC9	2	5	5	1	9	4	4	3	3	13	16	32	-0.248631	NA	-0.652247	0.54393	1.30715	0.0688233
ABCD1	370	311	188	385	362	267	233	402	424	569	470	622	-0.18976	0.421335	-0.072978	0.682851	0.0182163	0.902888
ABCD3	1420	1388	877	1771	1721	1356	1075	2021	1458	1205	1319	2030	-0.0262223	0.929192	-0.0760131	0.563989	-0.651909	2.24e-11
ABCD4	178	152	103	278	276	207	192	348	311	730	672	947	0.393976	0.0193835	0.606143	6.93e-06	1.50356	1.36e-37
ABCE1	1178	1044	718	1207	1233	984	646	931	797	430	411	752	-0.201637	0.205963	-0.668927	1.39e-10	-1.85496	8.3e-76
ABCF1	109	116	67	123	131	102	99	96	139	59	71	81	-0.128581	0.785633	-0.138176	0.609743	-1.39799	1.42e-11
ABCF2	1389	1381	797	1491	1458	1094	677	1164	977	555	549	811	-0.234757	0.0239468	-0.702433	3.87e-18	-1.836	4.72e-117
ABCF3	992	995	563	1298	1267	888	827	1284	1228	1187	1153	1463	0.0182784	0.944607	0.0349685	0.788169	-0.344536	0.000126619
ABCG2	39	31	24	40	53	26	15	48	34	41	35	63	-0.0978227	0.907789	-0.352806	0.369623	-0.395585	0.215985
ABCG4	1	0	2	1	2	1	1	2	0	4	0	3	-0.138107	NA	-0.500721	NA	0.121561	0.944418
ABHD1	2	0	2	5	2	3	3	4	6	9	14	18	0.873292	NA	1.3141	0.291801	2.38446	0.0142326
ABHD10	566	486	330	741	684	533	561	861	700	639	584	963	0.0805588	0.709566	0.259125	0.0154009	-0.291672	0.00268158
ABHD11	404	389	210	455	471	334	303	385	434	1044	770	1107	-0.0794466	0.794766	-0.171083	0.278012	0.625527	2.95e-07
ABHD12	997	930	542	1366	1279	882	1003	1424	1226	1746	1399	2043	0.0941653	0.620255	0.22287	0.0299733	0.14465	0.127839
ABHD12B	9	6	5	17	11	8	7	5	18	11	18	25	0.412617	0.757782	0.244003	0.772536	0.481517	0.436727
ABHD13	267	254	165	314	296	230	212	372	282	358	327	585	-0.130687	0.619386	-0.03399	0.854072	-0.0730682	0.59618
ABHD14A	21	23	16	45	26	26	29	24	33	80	56	83	0.259954	0.735546	0.179954	0.704708	0.925173	0.00416658
ABHD14B	228	219	144	310	331	229	305	337	328	921	793	1349	0.130819	0.644873	0.376905	0.0105928	1.41514	1.49e-30
ABHD15	100	70	52	95	89	73	76	117	78	123	116	126	-0.202908	0.643352	-0.0663605	0.825241	-0.197682	0.367888
ABHD16A	0	4	0	1	0	1	3	3	3	0	0	5	-1.32285	NA	0.911817	NA	-0.721811	0.674094
ABHD16B	69	65	32	80	67	54	89	113	139	159	114	143	-0.12927	0.818348	0.706132	0.00305665	0.421571	0.0607809
ABHD17A	482	437	219	743	547	383	431	610	638	956	740	1077	0.143852	0.606411	0.234291	0.14274	0.378352	0.00524121
ABHD17B	207	189	117	284	266	207	139	263	205	343	297	525	0.144665	0.596674	-0.124769	0.482554	0.231122	0.088814
ABHD17C	327	308	213	343	323	305	268	420	312	411	430	686	-0.221143	0.319702	-0.130895	0.431143	-0.114643	0.410153
ABHD2	709	734	414	768	782	607	364	976	583	412	514	493	-0.19393	0.703312	-0.355893	0.196184	-1.28617	1.42e-08
ABHD3	334	336	201	505	537	357	452	662	580	781	681	1196	0.259602	0.103668	0.605944	5.85e-08	0.653808	3.28e-10
ABHD4	463	398	234	1131	1012	777	1058	1728	1494	3685	3242	4282	1.00328	6.53e-25	1.61358	4.55e-67	2.43945	3.6e-161
ABHD5	197	198	118	237	230	166	123	249	160	193	172	252	-0.118406	0.713214	-0.320994	0.0552846	-0.672362	2.56e-06
ABHD6	60	58	27	52	38	39	24	37	38	70	64	90	-0.565047	0.142718	-0.891769	0.00200378	-0.291487	0.260299
ABHD8	385	376	216	628	457	358	438	645	635	941	785	978	0.138538	0.606048	0.464623	0.000849311	0.554944	1.18e-05
ABI1	974	917	604	1308	1326	939	957	1720	1296	1654	1639	2634	0.0882824	0.651468	0.293105	0.00348618	0.288429	0.00168174
ABI2	421	441	272	492	499	363	344	570	415	602	580	905	-0.169969	0.370361	-0.138716	0.296554	-0.0727493	0.533226
ABI3BP	35	30	17	33	44	36	24	32	25	752	700	1203	0.0549015	0.941293	-0.367093	0.261868	4.06569	3.94e-90
ABL1	706	628	341	723	693	534	398	702	618	701	604	757	-0.181001	0.332941	-0.314333	0.00906616	-0.604625	1.29e-08
ABL2	522	474	281	494	547	420	313	503	441	410	375	607	-0.212749	0.190529	-0.377186	0.000841668	-0.817104	8.45e-16
ABLIM1	1044	1007	652	1264	1354	993	863	1604	1078	1620	1511	2366	-0.00709108	0.982079	0.0104858	0.945243	0.0690432	0.522259
ABLIM2	35	34	11	41	32	23	20	32	26	71	52	84	-0.132744	0.872507	-0.365043	0.36666	0.462134	0.131066
ABLIM3	714	718	403	897	882	651	610	890	716	1188	1168	1596	-0.00939632	0.974595	-0.0743677	0.538118	0.178027	0.054604
ABR	1233	1138	673	1456	1292	1023	596	1141	926	1033	1092	1326	-0.103898	0.60908	-0.562247	4.88e-08	-0.736688	2.21e-14
ABRACL	245	233	138	331	350	230	246	377	332	605	475	924	0.143532	0.579044	0.278653	0.0575503	0.74353	8.07e-10
ABT1	506	469	316	594	514	359	352	590	520	728	511	879	-0.253035	0.148984	-0.193456	0.157672	-0.239273	0.0410661
ABTB1	99	110	59	214	194	142	247	290	301	1547	1439	1739	0.617269	0.00121821	1.30923	3.13e-17	3.22474	2.29e-115
ABTB2	186	149	83	206	169	134	62	137	104	53	52	52	-0.119519	0.766981	-0.823293	1.97e-05	-2.31642	9.68e-33
ACAA1	325	270	175	427	388	282	245	486	419	615	573	760	0.090065	0.74635	0.206229	0.152518	0.412429	0.000513286
ACAA2	41	54	33	64	83	45	35	84	71	122	112	159	0.14718	0.801244	0.178497	0.580948	0.670928	0.00383701
ACACA	753	784	467	837	974	652	446	831	623	975	1016	1281	-0.126176	0.550203	-0.452627	8.13e-05	-0.223633	0.040801
ACACB	21	19	11	36	31	23	25	35	27	25	31	45	0.401763	0.564535	0.423874	0.332307	0.0456052	0.910578
ACAD10	105	108	75	154	140	106	113	141	151	319	307	411	0.0426631	0.930258	0.134451	0.53599	0.905565	2.26e-09
ACAD8	151	176	80	204	189	167	128	195	184	184	222	238	0.0636609	0.887441	-0.0262918	0.917485	-0.243536	0.157961
ACAD9	830	770	497	1086	1034	798	629	1071	813	924	850	1144	0.0546327	0.799847	-0.107277	0.341473	-0.458263	2.09e-07
ACADM	337	294	223	501	426	320	257	551	433	681	648	1032	0.1054	0.711527	0.14069	0.383453	0.502127	4.81e-05
ACADS	60	47	35	105	85	50	72	115	77	199	177	236	0.319735	0.424476	0.533682	0.0290933	1.17545	5.84e-09
ACADSB	279	315	196	423	405	321	269	545	342	625	760	1059	0.111775	0.727246	0.15802	0.380852	0.673732	8.98e-07
ACADVL	4208	4156	2339	5623	5076	4092	4019	5357	5328	5392	4714	6762	0.0579708	0.752149	0.122402	0.203966	-0.270213	0.000795759
ACAP1	10	14	12	12	17	11	17	14	24	46	35	67	-0.295963	0.775425	0.248407	0.67212	1.05261	0.00904172
ACAP2	791	801	506	1005	1048	859	675	1170	855	1160	1241	2075	0.0553632	0.844751	-0.0114492	0.947088	0.124885	0.296263
ACAP3	471	432	258	654	501	417	347	517	508	526	387	516	0.0200742	0.959286	-0.109653	0.513251	-0.617884	1.03e-06
ACAT1	508	466	298	733	660	487	530	782	662	833	768	1229	0.138973	0.427827	0.279019	0.00794551	0.2046	0.0338433
ACAT2	241	200	117	246	265	185	204	320	272	325	288	368	-0.0903275	0.772022	0.164815	0.316058	-0.102013	0.478965
ACBD3	713	649	436	777	810	631	528	1028	716	1151	1259	1954	-0.118391	0.613153	-0.0469597	0.770944	0.319658	0.00452432
ACBD4	65	74	50	121	115	66	98	162	133	398	312	458	0.234811	0.520791	0.68428	0.000510798	1.68352	8.61e-24
ACBD5	361	334	200	482	469	346	355	660	459	625	673	1043	0.118872	0.634365	0.35281	0.0065512	0.441093	0.000135237
ACBD6	570	539	319	762	743	564	499	735	722	971	732	1174	0.120514	0.539006	0.102838	0.422602	0.0736802	0.498772
ACBD7	19	12	14	24	24	22	30	59	28	26	33	51	0.208173	0.826654	0.987333	0.0154373	0.318392	0.431501
ACCS	90	91	45	117	133	91	140	110	190	639	527	790	0.187557	0.678844	0.658506	0.00316789	2.18995	3.72e-31
ACD	499	448	282	593	556	426	313	487	519	487	385	490	-0.060416	0.84308	-0.257342	0.0666556	-0.772335	1.02e-10
ACE	2	4	1	3	2	1	0	1	2	5	3	3	-0.63758	NA	-1.58087	0.334599	-0.226446	0.856203
ACE2	4	3	0	4	1	2	2	4	1	5	11	14	-0.351436	NA	-0.299113	0.844725	1.221	0.21056
ACER2	32	25	18	31	34	40	10	38	34	67	87	84	0.0939897	0.924712	-0.268354	0.558908	0.754206	0.0204624
ACER3	288	266	197	375	371	232	239	321	301	264	238	456	-0.0665039	0.846559	-0.167469	0.327179	-0.629079	3.32e-06
ACIN1	2159	1911	1142	2373	2299	1754	1373	1853	1970	2593	2226	3162	-0.107154	0.529031	-0.343024	0.000242095	-0.30942	0.000378009
ACKR2	0	0	0	1	1	0	0	0	0	9	3	6	1.35412	NA	0	NA	4.06146	0.022022
ACKR3	0	2	0	0	1	4	3	0	0	4	4	1	1.07901	NA	0.453892	NA	1.3729	0.455034
ACLY	2078	1918	1159	2146	2000	1542	1033	1688	1605	1604	1502	2077	-0.273382	0.00395762	-0.612713	5.87e-15	-0.922158	6.31e-35
ACN9	175	171	104	237	212	172	162	228	249	169	177	311	0.0467405	0.91296	0.152335	0.431374	-0.412678	0.0073139
ACO1	552	544	356	737	682	537	413	703	580	771	732	1097	0.00365881	0.990373	-0.148445	0.192382	-0.109984	0.270054
ACO2	719	638	366	820	795	559	390	763	700	757	791	795	-0.0758915	0.812429	-0.260899	0.0880858	-0.447646	0.000669664
ACOT1	47	53	38	76	73	49	75	101	92	147	136	235	0.0837967	0.889003	0.594567	0.0120551	0.941663	3.17e-06
ACOT11	93	81	50	103	98	65	44	111	57	143	165	172	-0.174177	0.720622	-0.460196	0.0735981	0.189068	0.408505
ACOT13	202	163	105	275	272	182	284	322	269	435	410	623	0.212975	0.429695	0.570831	0.000220591	0.704889	4.58e-07
ACOT2	354	355	196	453	412	284	276	492	414	567	501	682	-0.0758722	0.774608	0.0239883	0.88779	0.0266149	0.836991
ACOT4	101	101	73	131	123	105	88	137	116	150	117	182	-0.0421615	0.93431	-0.0605028	0.81229	-0.244769	0.176338
ACOT7	1058	1002	555	1366	1154	855	807	986	1051	465	402	571	-0.0465352	0.867838	-0.204689	0.0955966	-1.78489	2.52e-64
ACOT8	138	119	74	189	162	117	141	210	178	274	262	307	0.0786806	0.845816	0.32544	0.0741632	0.431549	0.00546127
ACOT9	956	883	560	1048	1004	819	646	1053	937	660	623	969	-0.156542	0.25765	-0.227945	0.0162641	-1.03836	9.66e-36
ACOX1	497	441	279	637	596	411	429	632	528	948	925	1401	0.00950907	0.976206	0.0326437	0.821205	0.484865	2.49e-07
ACOX2	4	4	1	5	2	4	2	5	2	0	0	0	-0.0629726	NA	-0.335998	0.822679	-4.89973	0.00143939
ACOX3	140	135	67	169	137	111	88	172	124	217	198	282	-0.120889	0.744837	-0.18909	0.363546	0.104614	0.548584
ACOXL	129	128	69	134	167	120	72	118	109	105	87	116	-0.0371666	0.942089	-0.478099	0.0163501	-1.00503	9.66e-09
ACP1	828	797	444	1144	1021	787	721	1165	1067	1321	1095	1962	0.101062	0.595942	0.160589	0.145139	0.134354	0.168598
ACP2	195	204	113	262	232	171	167	270	258	349	341	463	-0.0424102	0.909469	0.0832198	0.647213	0.240288	0.0717335
ACP5	60	64	30	85	91	58	67	111	101	324	242	377	0.189832	0.665251	0.505444	0.0250353	1.68649	9.42e-21
ACP6	123	146	68	200	203	152	155	239	215	382	358	532	0.309913	0.1714	0.504206	0.00135077	0.983639	3.86e-13
ACPL2	91	94	69	121	120	98	60	123	94	133	106	171	-0.0139262	0.982043	-0.263214	0.250885	-0.267884	0.162598
ACPP	6	11	2	7	5	8	7	12	11	35	22	43	-0.299628	0.84308	0.323287	0.679789	1.47186	0.00511934
ACPT	2	1	1	1	0	1	3	1	0	2	2	1	-1.39284	NA	-0.241815	NA	-0.560152	0.73239
ACR	0	0	0	0	1	1	0	0	0	2	3	2	1.45733	NA	0	NA	2.74506	0.223977
ACRBP	0	0	2	5	3	0	6	5	8	24	30	37	1.5135	NA	2.87737	0.0320621	4.53979	7.71e-05
ACRC	5	2	2	10	4	4	13	5	10	25	20	19	0.575923	0.741253	1.36211	0.11086	1.93818	0.00659923
ACRV1	4	5	1	4	2	2	3	1	1	0	2	7	-0.69371	NA	-1.22896	0.390697	-1.12892	0.32398
ACSBG1	0	0	0	0	3	1	0	0	0	1	4	2	2.40145	NA	0	NA	2.75965	0.204922
ACSBG2	2	4	0	8	6	6	7	9	6	3	5	9	1.36205	NA	1.56855	0.124216	0.576597	0.561571
ACSF2	299	310	166	483	460	338	449	615	554	2582	2300	3119	0.310175	0.0324416	0.71991	3.45e-11	2.44522	6.83e-140
ACSF3	122	125	64	172	132	127	108	144	135	172	178	210	0.0670797	0.885658	-0.0236938	0.929403	-0.0664969	0.728675
ACSL1	774	752	464	1068	1042	823	651	1304	905	1648	1605	2535	0.142023	0.450489	0.141686	0.254963	0.588399	2.19e-09
ACSL3	867	816	541	1135	1174	856	723	1301	996	1128	1116	1812	0.0818223	0.693483	0.0629908	0.622927	-0.0941106	0.357489
ACSL4	1059	974	643	1073	1084	866	556	1135	807	919	802	1426	-0.243777	0.120077	-0.487417	1.47e-05	-0.73103	1.83e-12
ACSL5	738	703	405	866	892	602	427	672	596	1004	821	1343	-0.0635897	0.759303	-0.476164	6.89e-07	-0.160402	0.0839817
ACSL6	1	0	0	0	0	0	1	0	1	3	1	1	-1.40787	NA	0.597272	NA	1.29595	0.586704
ACSM1	0	1	1	3	0	0	1	0	1	4	2	6	0.0388919	NA	-0.364166	NA	1.53666	0.364048
ACSM3	11	3	0	11	10	10	15	8	10	18	23	27	0.807259	0.518372	1.0122	0.185151	1.41908	0.0242017
ACSS1	0	0	0	0	1	0	0	1	0	2	4	4	0.515722	NA	0.586614	NA	3.21829	0.120057
ACSS2	372	330	214	492	454	354	371	506	492	1075	851	1356	0.0857075	0.725912	0.229815	0.0642577	0.898596	4.87e-19
ACTA2	23	10	6	18	20	15	7	18	17	41	35	43	0.0569421	0.965805	-0.239886	0.697532	0.716975	0.0877718
ACTB	98684	90120	53332	115358	109148	78130	86665	94961	111412	131707	99685	165007	-0.0949869	0.689037	-0.0410615	0.793245	-0.225645	0.0447211
ACTBL2	12	9	7	11	17	7	13	25	22	26	14	40	-0.111453	0.939989	0.726873	0.19216	0.539064	0.272131
ACTG1	53740	50856	29290	54629	52886	38875	35028	46775	48794	85843	71244	103796	-0.283543	0.00408596	-0.371322	1.05e-05	0.0373962	0.678901
ACTL6A	2471	2243	1364	3247	2952	2219	1904	3242	2659	1625	1420	2390	0.0518358	0.764728	-0.00107584	0.99294	-1.10862	3.94e-52
ACTL8	2	3	3	7	2	2	3	3	4	3	0	2	-0.0373613	NA	-0.0680076	0.964411	-1.68041	0.149396
ACTN1	16316	15432	8564	16270	15098	11587	7554	12188	12496	11625	10906	13704	-0.313612	0.0048128	-0.672718	1.36e-13	-1.06116	3.41e-34
ACTN4	16070	13939	8009	16972	16744	11977	9017	14591	15528	16412	14006	17555	-0.140108	0.462491	-0.306447	0.00650135	-0.565017	2.16e-08
ACTR10	675	597	397	899	896	683	616	1071	757	1183	1064	1693	0.149492	0.378555	0.180843	0.106128	0.28883	0.00239597
ACTR1A	1488	1344	772	1763	1586	1182	1193	1745	1559	1290	1067	1451	-0.0816536	0.665251	-0.0215359	0.868463	-0.836895	2.46e-22
ACTR1B	1096	996	604	1436	1318	948	781	1511	1133	1410	1158	1683	0.0367193	0.887441	-0.0269007	0.846929	-0.272612	0.0044488
ACTR2	4191	3801	2485	4919	5010	3866	3380	5283	4666	4606	4169	7925	-0.0232714	0.930427	-0.0173415	0.900041	-0.302437	0.000938209
ACTR3	4036	3755	2480	4476	4457	3449	2993	4788	3975	4403	3787	6585	-0.155053	0.19344	-0.174851	0.0427368	-0.440699	3.18e-09
ACTR3B	266	236	159	409	380	273	271	402	318	314	315	467	0.257396	0.157387	0.226975	0.103655	-0.216496	0.0814661
ACTR3C	45	35	26	25	15	24	26	46	19	68	76	85	-1.13315	0.00605722	-0.58733	0.112387	0.186283	0.567005
ACTR5	143	130	84	149	132	132	93	112	149	121	114	164	-0.196875	0.582135	-0.360005	0.0844766	-0.779827	1.09e-05
ACTR6	312	308	204	464	426	375	417	641	474	774	768	1319	0.198461	0.361543	0.529994	4.35e-05	0.82761	1.61e-12
ACTR8	216	176	107	182	199	137	157	241	200	232	249	338	-0.357514	0.0762084	-0.087114	0.650251	-0.213628	0.139062
ACTRT3	26	24	19	47	47	41	29	42	39	51	38	60	0.54614	0.257956	0.307058	0.426944	0.160735	0.626138
ACVR1	97	85	69	117	91	81	60	111	75	204	149	260	-0.230966	0.540105	-0.412369	0.0667758	0.324664	0.0859123
ACVR1B	296	286	157	380	352	242	176	339	259	460	381	588	-0.0191178	0.959433	-0.29571	0.0350772	0.0194345	0.889762
ACVR1C	11	16	5	19	20	14	5	27	17	23	19	34	0.327572	0.759303	0.225482	0.733261	0.316305	0.527652
ACVR2A	66	55	37	78	55	62	50	82	63	98	92	187	-0.104976	0.864705	-0.0567547	0.869765	0.286405	0.228851
ACVR2B	5	11	2	12	16	9	6	14	14	21	24	27	0.638906	0.56686	0.565185	0.434207	1.09939	0.0451441
ACVRL1	0	0	1	0	0	1	0	0	1	2	1	1	-0.446072	NA	-0.37518	NA	0.960626	0.691267
ACY1	11	4	4	9	7	4	4	9	9	13	14	13	-0.345174	NA	-0.148085	0.874621	0.177471	0.796986
ACY3	2	2	0	6	8	2	1	4	5	34	21	28	1.58144	NA	0.969469	0.458061	3.48382	0.000115381
ACYP1	229	204	143	345	261	206	280	319	335	294	229	415	0.0607593	0.879221	0.35457	0.0321666	-0.258191	0.0935352
ACYP2	34	27	23	37	54	42	67	62	57	169	133	253	0.244761	0.692197	0.813242	0.00664845	1.75445	3.42e-12
ADA	109	113	47	166	137	121	129	172	166	279	225	340	0.260091	0.393709	0.466507	0.0127912	0.731603	5.57e-06
ADAD2	0	1	0	0	2	0	1	3	0	1	2	1	0.392041	NA	1.44992	NA	0.977911	0.660078
ADAL	82	83	44	108	97	71	73	131	98	79	79	124	-0.0144057	0.982079	0.172407	0.493546	-0.506866	0.0105696
ADAM10	1696	1603	1003	2182	2276	1709	1500	2813	2049	4216	3861	6814	0.101055	0.602348	0.18681	0.0873393	0.828014	6.38e-20
ADAM11	0	5	2	6	2	5	0	11	5	14	12	12	0.469806	NA	0.711087	0.558058	1.50983	0.095023
ADAM12	293	268	164	306	329	221	175	343	267	159	186	252	-0.180122	0.458106	-0.255862	0.0948104	-1.21714	2.13e-20
ADAM15	2597	2459	1486	3315	3078	2346	1993	3487	3012	3065	2674	3262	-0.000797927	0.99775	0.00807675	0.954389	-0.45489	5.32e-07
ADAM17	191	176	95	220	204	161	109	234	159	254	335	438	-0.064321	0.883044	-0.246016	0.214971	0.226882	0.173465
ADAM19	1338	1221	741	1106	1138	795	265	536	412	424	441	561	-0.536972	2.54e-07	-1.81555	4.07e-75	-2.13707	3.99e-109
ADAM21	0	5	2	11	2	3	7	4	3	7	7	23	0.718399	NA	0.684708	0.579986	1.3561	0.143888
ADAM22	57	72	40	76	76	76	66	120	65	195	195	311	0.0242566	0.972659	0.200576	0.479977	1.09822	5.09e-08
ADAM23	9	13	5	14	18	19	21	38	31	28	28	47	0.526542	0.549743	1.3785	0.00280722	0.987993	0.0220285
ADAM32	0	2	0	2	2	3	4	6	5	6	6	11	1.42396	NA	2.56224	0.0852734	2.57476	0.0497928
ADAM8	943	811	438	1052	975	670	279	439	522	586	565	674	-0.106083	0.702708	-1.16118	2.44e-19	-1.16096	4.42e-21
ADAM9	5131	4973	3043	6048	6388	4917	3453	7965	5512	7859	8220	13431	-0.014393	0.968213	-0.0346173	0.837275	0.207049	0.0854309
ADAMTS12	551	482	300	568	611	457	288	586	376	326	366	544	-0.115538	0.660332	-0.466779	0.000508023	-1.05157	6.4e-18
ADAMTS13	4	5	9	10	8	6	2	12	8	33	29	59	-0.0769345	0.966652	-0.176309	0.841168	1.71146	0.00115426
ADAMTS14	0	3	0	0	0	0	1	0	0	4	6	6	-2.79045	NA	-1.75776	NA	1.55741	0.334692
ADAMTS15	1	0	0	1	0	0	2	2	0	4	1	2	-0.446072	NA	1.54722	NA	1.74758	0.388206
ADAMTS16	40	48	21	50	48	32	35	57	46	116	115	168	-0.15975	0.792869	-0.00985694	0.980505	0.940819	4.09e-05
ADAMTS6	36	59	26	61	55	43	34	37	36	18	18	42	-0.0238708	0.979173	-0.514012	0.14131	-1.59983	1.89e-07
ADAMTS7	5	5	2	9	8	5	3	8	6	15	15	22	0.461352	NA	0.140535	0.893855	1.18853	0.0719103
ADAMTS8	0	0	0	0	0	0	0	0	1	2	1	1	0	NA	0.586613	NA	1.93038	0.523413
ADAMTSL1	32	28	16	36	37	29	12	22	21	33	33	35	0.0169404	0.987205	-0.822748	0.03784	-0.502623	0.137346
ADAMTSL4	240	220	135	279	259	226	212	335	413	933	746	1031	-0.0481127	0.907098	0.329466	0.0477524	1.26212	2.52e-20
ADAMTSL5	137	124	47	155	127	77	95	119	148	310	200	337	-0.175111	0.699962	-0.071899	0.809258	0.561419	0.00476832
ADAP1	321	303	183	442	333	230	190	240	284	314	228	344	-0.117164	0.725064	-0.520318	0.00144745	-0.797143	5.87e-08
ADAP2	4	1	1	7	10	2	3	2	6	24	13	18	1.22707	NA	0.555202	0.660383	2.29869	0.00620725
ADAR	3152	2838	1747	3485	3691	2674	2015	3953	2772	3128	3350	4140	-0.066115	0.771904	-0.20033	0.0769146	-0.464625	1.65e-06
ADARB1	193	137	109	190	187	152	121	205	174	291	289	383	-0.150019	0.63001	-0.179869	0.336692	0.196314	0.194748
ADAT1	227	205	136	231	239	186	96	256	143	100	96	138	-0.211311	0.504491	-0.597198	0.00102612	-1.71003	7.32e-24
ADAT2	25	35	25	27	29	28	10	23	28	19	22	26	-0.450892	0.490398	-0.883411	0.0295864	-1.30479	0.000243851
ADAT3	95	87	42	165	114	96	89	128	151	126	99	124	0.337232	0.337565	0.379721	0.109723	-0.264108	0.226966
ADC	19	19	8	32	30	21	37	47	35	122	119	174	0.440322	0.482915	1.03516	0.0028926	2.24376	9.97e-15
ADCK1	66	54	41	83	57	66	47	65	64	74	56	77	-0.0598998	0.930427	-0.231516	0.451183	-0.575238	0.0164341
ADCK2	521	467	310	659	534	424	372	723	498	467	418	452	-0.111757	0.709523	-0.0861741	0.636547	-0.872317	4.31e-11
ADCK3	211	207	96	418	439	270	254	379	375	546	499	642	0.722616	7.38e-07	0.634466	6.64e-06	0.807268	3.12e-10
ADCK4	197	176	78	286	228	193	183	274	244	485	414	539	0.255836	0.306522	0.30733	0.0712056	0.774208	3.23e-08
ADCK5	166	162	90	248	227	149	176	230	261	300	250	371	0.15601	0.610502	0.331963	0.0480725	0.208937	0.172474
ADCY1	11	11	4	8	6	8	4	6	10	6	5	4	-0.61115	NA	-0.707754	0.373034	-1.67531	0.0124511
ADCY10	1	0	0	1	1	0	4	0	0	4	2	3	0.390356	NA	1.72408	NA	2.10435	0.275793
ADCY3	847	852	495	891	876	699	313	947	597	272	298	304	-0.242409	0.605087	-0.659005	0.00901571	-2.2321	3.06e-23
ADCY5	8	3	0	3	4	2	7	2	4	16	6	10	-0.624298	NA	0.064523	0.961946	0.71506	0.42454
ADCY6	419	373	211	421	383	297	199	487	308	375	434	441	-0.271307	0.293664	-0.393347	0.0236503	-0.577976	0.000163696
ADCY7	161	155	96	203	163	100	68	207	136	89	98	88	-0.264574	0.514645	-0.411439	0.0937961	-1.49076	2.32e-12
ADCY9	300	268	152	315	307	232	197	401	297	486	489	683	-0.162492	0.493676	-0.051467	0.771914	0.276069	0.0244587
ADD1	1704	1629	938	1950	1808	1464	1210	2035	1671	2045	1921	2420	-0.118272	0.449058	-0.15491	0.119234	-0.336281	6.29e-05
ADD2	289	257	148	302	322	263	175	400	231	172	204	232	-0.0441671	0.924669	-0.160399	0.429275	-1.10401	2.62e-12
ADD3	684	700	383	998	974	830	731	1373	896	2259	2734	3767	0.264695	0.155775	0.397841	0.00269971	1.37617	1.7e-32
ADH5	936	879	508	1188	1160	849	931	1389	1087	1793	1529	2493	0.0468744	0.825064	0.206538	0.0322774	0.383318	4.11e-06
ADH6	1	0	0	1	1	3	2	2	2	1	1	2	1.83212	NA	2.10805	NA	0.895172	0.64983
ADHFE1	2	2	0	7	7	1	9	9	11	44	44	60	1.48025	0.360597	2.53328	0.00906616	4.29073	2.55e-07
ADI1	728	749	449	1100	934	786	990	1297	1087	1447	1249	2136	0.130209	0.517119	0.465363	1.75e-05	0.370318	0.000292657
ADIPOR1	1310	1227	774	1664	1621	1210	1083	1726	1519	2339	1981	2917	0.0192325	0.930427	0.0238208	0.828762	0.189379	0.0122017
ADIPOR2	1403	1359	848	1699	1577	1211	1032	1821	1315	1639	1585	2376	-0.109779	0.496587	-0.16448	0.0953534	-0.313722	0.000192905
ADIRF	3	5	2	7	2	5	6	3	6	7	0	8	0.0896591	NA	0.291823	0.819296	-0.399785	0.688881
ADK	1474	1378	887	1950	1967	1527	1569	2372	1942	2221	1925	3415	0.12214	0.436468	0.294432	0.00135853	0.0528548	0.576391
ADM	449	404	248	458	525	354	358	461	534	1144	829	1554	-0.136457	0.603486	-0.0449757	0.808108	0.727039	2.04e-09
ADM2	35	42	18	62	76	62	74	107	116	211	170	260	0.672905	0.0366259	1.2981	5.52e-08	1.82463	3.56e-17
ADM5	25	32	5	22	19	14	15	15	23	16	15	14	-0.531776	0.522132	-0.500322	0.353814	-1.31127	0.00307918
ADNP	1416	1371	840	1596	1669	1316	957	1500	1209	1718	1781	2699	-0.0766852	0.683221	-0.344127	0.000209237	-0.175582	0.0477379
ADNP2	423	428	261	431	452	351	224	434	286	340	331	463	-0.267284	0.127866	-0.612057	1.1e-06	-0.91205	3.51e-15
ADO	368	344	209	352	306	240	200	333	282	372	333	522	-0.455001	0.000625072	-0.536494	7.05e-06	-0.528178	1.1e-06
ADORA1	4	7	5	11	8	8	3	4	8	5	3	2	0.309438	NA	-0.481358	0.624665	-1.6164	0.0440056
ADORA2B	563	512	316	374	350	245	181	274	241	192	163	247	-0.943598	6.79e-18	-1.35353	1.15e-34	-2.14605	4.73e-85
ADPGK	506	472	262	558	525	392	342	560	454	700	610	995	-0.160425	0.353049	-0.222266	0.0506677	-0.0429675	0.692447
ADPRH	25	18	7	25	25	22	26	36	36	106	86	116	0.135853	0.884366	0.640632	0.0976784	1.71799	1.4e-08
ADPRHL1	71	64	20	90	87	58	53	111	106	320	288	378	0.209432	0.648685	0.45994	0.0612155	1.7758	4.43e-20
ADPRHL2	643	609	338	724	689	491	445	615	563	647	547	787	-0.15343	0.369762	-0.309791	0.00381168	-0.607645	1.58e-10
ADPRM	38	40	15	59	48	46	42	69	60	185	172	238	0.320437	0.505538	0.534286	0.0592556	1.75972	1.89e-15
ADRA1B	3	3	0	1	4	2	0	0	1	0	0	0	-0.0711086	NA	-2.69971	NA	-4.2462	0.0216593
ADRA2B	1	1	0	3	1	2	1	0	1	0	1	4	1.22308	NA	-0.248412	NA	0.321708	0.871281
ADRB1	16	15	14	50	47	26	31	65	53	234	198	335	1.01148	0.00900482	1.34679	2.31e-05	3.13153	7.59e-31
ADRB2	394	361	246	365	330	249	211	375	294	205	205	278	-0.513643	0.000114785	-0.559786	4.65e-06	-1.48475	9.92e-38
ADRBK1	1384	1282	737	1555	1378	997	763	1358	1147	1330	1163	1417	-0.209047	0.1818	-0.41888	9.65e-05	-0.707968	5.89e-13
ADRBK2	0	0	0	0	0	0	0	0	0	1	1	1	0	NA	0	NA	1.49869	0.715632
ADRM1	1361	1208	673	1561	1259	958	794	1110	1269	742	654	803	-0.189004	0.359218	-0.365339	0.00467009	-1.46205	8.78e-37
ADSL	737	719	420	931	863	678	555	897	680	492	509	675	-0.0166411	0.95349	-0.172097	0.119542	-1.09337	4.87e-32
ADSS	1023	975	610	1280	1341	1053	711	1367	1045	1624	1572	2452	0.0793145	0.702393	-0.118676	0.308676	0.16427	0.0894827
ADSSL1	6	9	0	10	9	6	5	3	7	11	16	11	0.379689	NA	-0.256277	0.810376	0.519257	0.482627
ADTRP	30	25	19	22	37	22	33	35	38	63	49	122	-0.294073	0.68687	0.174027	0.698332	0.672161	0.0330042
AEBP2	562	510	335	598	606	469	437	599	543	840	781	1368	-0.169759	0.356677	-0.185912	0.134737	0.125123	0.255594
AEN	458	432	264	198	178	122	70	94	84	47	19	52	-1.63805	1.42e-31	-2.56949	8.05e-64	-4.23653	1.48e-123
AES	2785	2575	1438	3723	3210	2231	2744	4090	3808	8207	5953	8860	0.0135425	0.965007	0.306715	0.00513664	0.843442	3.19e-18
AFAP1	894	760	485	807	750	628	436	812	581	619	615	806	-0.378977	0.00215094	-0.593896	2.13e-08	-0.995901	1.04e-23
AFAP1L1	161	159	86	200	191	138	101	144	124	96	101	123	-0.0322284	0.943281	-0.483362	0.00554653	-1.26704	1.03e-15
AFAP1L2	1689	1520	885	2311	2074	1520	1802	2628	2339	2466	2134	3151	0.113544	0.41814	0.383406	1.63e-06	-0.006698	0.940982
AFF1	260	262	170	390	409	268	252	457	362	547	549	819	0.193155	0.351378	0.254855	0.0611464	0.517924	5.3e-06
AFF3	1	0	0	0	1	0	0	0	1	2	2	1	-0.446072	NA	-0.37518	NA	1.31686	0.579652
AFF4	1014	940	573	961	1070	808	563	1057	795	1061	1164	1863	-0.242339	0.134309	-0.436887	0.00016159	-0.258809	0.0181939
AFG3L2	1073	1079	627	1421	1367	1029	804	1215	1060	895	835	1171	0.0403214	0.83781	-0.205904	0.0204054	-0.87177	1.4e-29
AFMID	219	184	107	267	250	172	163	242	206	605	532	769	0.0189074	0.96198	-0.0851471	0.631846	0.975278	1.18e-16
AFTPH	504	496	288	587	641	444	416	730	619	912	812	1385	-0.0404522	0.883044	0.0905033	0.495187	0.321256	0.00124168
AGA	76	92	44	125	125	78	82	129	104	145	125	216	0.208906	0.581362	0.219258	0.356053	0.252666	0.192189
AGAP1	537	505	311	657	681	506	307	663	515	565	475	668	0.0295993	0.929986	-0.248542	0.0581424	-0.595976	1.05e-07
AGAP10	16	35	10	31	44	20	27	30	31	34	45	70	0.223197	0.797049	0.207293	0.679871	0.351179	0.357532
AGAP2	61	58	33	82	79	61	52	96	82	94	88	119	0.133085	0.795701	0.235623	0.385168	0.0563176	0.816572
AGAP3	1341	1269	643	1465	1238	950	944	1300	1315	1626	1407	1700	-0.23285	0.181864	-0.194403	0.141463	-0.350905	0.00179846
AGAP4	23	15	5	27	34	22	17	24	22	41	32	61	0.563622	0.411171	0.23141	0.665572	0.718993	0.0574069
AGAP6	66	58	36	70	58	31	45	50	68	65	62	88	-0.443254	0.282155	-0.312998	0.304559	-0.508331	0.0403159
AGAP7	19	16	14	23	28	13	29	21	32	26	37	54	-0.0647938	0.957376	0.409235	0.402303	0.288821	0.48486
AGAP8	15	17	4	23	13	17	9	22	22	34	24	26	0.186651	0.878612	0.215965	0.736414	0.350205	0.466736
AGAP9	6	5	2	14	17	8	12	10	9	20	9	23	1.16887	0.241169	0.948986	0.208562	1.06113	0.0937707
AGBL2	9	8	2	15	14	9	11	18	18	52	45	86	0.597185	0.548794	0.96785	0.0903976	2.32845	2.12e-07
AGBL3	23	18	14	35	36	26	27	33	49	48	63	100	0.394653	0.557209	0.633117	0.104792	0.979288	0.00244807
AGBL5	651	644	383	928	816	622	669	1287	918	1665	1679	1923	0.0734673	0.78481	0.400524	0.00105859	0.735441	1.79e-11
AGER	0	0	0	1	3	1	1	2	1	0	2	3	2.70543	NA	2.44534	NA	2.15945	0.273768
AGFG1	575	589	332	587	585	471	370	629	479	415	381	614	-0.274681	0.0457482	-0.377514	0.000532061	-1.029	2.37e-25
AGFG2	269	255	142	344	322	239	243	315	365	318	262	388	0.0296953	0.939669	0.131614	0.431374	-0.388713	0.00323261
AGGF1	537	533	348	730	704	550	530	743	648	754	707	1185	0.0587616	0.809365	0.0796153	0.548058	-0.0621419	0.574454
AGK	336	328	191	407	442	319	285	365	381	508	424	677	0.0356267	0.91357	-0.0725817	0.651161	-0.0283588	0.831522
AGL	579	553	369	736	777	588	483	779	656	918	944	1565	0.060508	0.810387	-0.016565	0.917461	0.225553	0.0316319
AGMAT	118	125	88	142	147	126	87	148	109	51	63	80	-0.0998559	0.816335	-0.32382	0.123069	-1.72464	3.75e-20
AGO1	656	554	364	697	764	535	482	841	697	857	882	1322	-0.0758295	0.736411	-0.00629944	0.967162	0.0152492	0.894627
AGO2	196	195	109	191	197	147	99	183	146	102	82	125	-0.31479	0.157549	-0.586229	0.000239545	-1.62809	6.3e-27
AGO3	99	95	66	112	105	87	88	162	99	93	85	156	-0.199097	0.613916	0.0479665	0.862588	-0.60399	0.00159103
AGO4	165	189	118	270	293	210	228	418	317	574	611	905	0.284139	0.182379	0.650214	4.03e-06	1.19244	3.08e-21
AGPAT1	13	8	5	21	12	14	19	30	22	13	18	31	0.452202	0.655381	1.1046	0.0330599	0.307085	0.553778
AGPAT2	864	740	418	1209	968	777	776	1246	1186	1908	1380	2174	0.140802	0.506891	0.320812	0.00813079	0.513532	1.79e-06
AGPAT3	1994	1846	1090	2290	2124	1704	1253	2429	1847	1779	1788	2291	-0.0978106	0.599494	-0.206012	0.0469087	-0.672064	3.66e-14
AGPAT4	5	10	3	7	5	4	4	5	4	15	13	14	-0.578679	NA	-0.804162	0.365227	0.322527	0.63883
AGPAT5	616	567	352	612	667	491	294	562	391	288	262	448	-0.209701	0.233674	-0.671389	5.05e-09	-1.57219	2e-46
AGPAT6	570	567	337	586	592	459	364	582	454	447	442	583	-0.264047	0.0540543	-0.433274	4.81e-05	-0.934148	9.15e-22
AGPAT9	644	621	348	532	575	393	207	368	285	325	317	550	-0.517613	2.58e-05	-1.26507	2.78e-29	-1.38354	2.76e-38
AGPS	1206	1172	741	1539	1543	1122	928	1579	1319	1213	1175	2000	0.00465716	0.987205	-0.0768277	0.506469	-0.470023	6.06e-08
AGR2	52	54	42	129	115	92	141	163	119	225	212	320	0.748695	0.00304013	1.16595	2.38e-08	1.39655	4.08e-13
AGR3	0	0	1	0	0	0	2	0	0	2	2	5	-1.40787	NA	0.686321	NA	2.02904	0.336396
AGRN	6487	5940	3229	7863	6889	5282	3148	6380	6193	10621	10614	10597	-0.0467236	0.929192	-0.360501	0.0772554	0.146146	0.452442
AGTPBP1	94	92	54	132	116	96	91	132	82	113	106	172	0.104397	0.821664	-0.0035942	0.990242	-0.241262	0.225922
AGTRAP	386	322	200	558	479	337	417	563	526	844	697	986	0.176162	0.397176	0.389661	0.00178977	0.551719	7.09e-07
AHCTF1	1182	1115	665	1123	1210	872	710	879	935	865	763	1495	-0.300268	0.0523318	-0.566428	1.65e-06	-0.889023	5.83e-16
AHCY	3586	3469	2070	4467	4147	3214	2824	5084	3814	3403	3017	4056	-0.0428623	0.830685	-0.00845716	0.945954	-0.727244	1.64e-20
AHCYL1	2179	2161	1333	2806	2693	2064	1656	2928	2282	2376	2317	3484	-0.00792305	0.974363	-0.0985327	0.295538	-0.421103	1.97e-08
AHCYL2	159	141	85	145	183	138	107	234	155	242	256	436	-0.12925	0.741956	-0.00941668	0.972128	0.325642	0.0579462
AHDC1	451	355	219	340	323	218	280	385	325	450	398	460	-0.632821	2.78e-05	-0.38535	0.00819586	-0.551918	1.99e-05
AHI1	128	100	61	161	135	112	106	167	135	152	167	249	0.0882936	0.834427	0.148564	0.502719	0.0388487	0.840369
AHNAK	7667	7202	4439	8532	8885	6619	5061	7418	6957	12895	13318	17445	-0.100821	0.468284	-0.343861	1.13e-05	0.246606	0.000944416
AHNAK2	98	91	53	90	117	81	112	159	134	816	763	1064	-0.161243	0.650125	0.393855	0.0300173	2.51906	1.24e-72
AHR	355	317	178	373	468	345	213	395	343	444	424	840	0.0839099	0.809365	-0.196816	0.267429	0.047678	0.770368
AHRR	9	9	3	2	2	2	3	7	9	15	14	17	-2.19107	NA	-0.487468	0.570691	0.23674	0.723742
AHSA1	2107	1854	1132	2621	2414	1613	1863	2372	2369	1674	1233	2116	-0.0406288	0.8808	0.0421701	0.767775	-0.960712	1.02e-22
AHSA2	183	168	94	214	277	183	240	174	276	632	610	902	0.195866	0.743962	0.352967	0.274647	1.34045	1.69e-07
AIDA	839	770	537	1145	1163	787	1065	1307	1190	1420	1166	2051	0.0893484	0.707512	0.382883	0.000806763	0.143331	0.203177
AIF1L	8	7	2	10	9	3	6	4	9	22	24	27	-0.0406009	0.984758	-0.140799	0.882819	1.21265	0.0383975
AIFM1	735	763	424	958	916	673	667	929	895	647	546	855	-0.0107626	0.970008	0.0286436	0.830066	-0.846362	4.5e-21
AIFM2	584	569	292	707	663	487	509	676	622	648	591	826	-0.0445372	0.868436	-0.00735991	0.962603	-0.403709	6.14e-05
AIFM3	13	15	7	33	26	17	18	17	30	81	82	94	0.69546	0.282155	0.558094	0.24474	1.96315	3.14e-08
AIG1	183	176	118	279	235	209	218	332	238	582	430	797	0.178469	0.52359	0.362031	0.0238504	0.961316	7.35e-13
AIM1	909	855	540	1003	1030	768	606	1071	804	976	986	1462	-0.138307	0.389285	-0.263419	0.00848007	-0.374547	2.52e-05
AIM1L	279	319	156	381	329	279	277	382	427	384	288	460	-0.013851	0.974641	0.185578	0.257018	-0.343366	0.0121552
AIM2	114	88	77	131	140	105	72	101	74	162	111	226	-0.00341033	0.995451	-0.544547	0.0124032	-0.136334	0.503734
AIMP1	599	544	327	645	722	546	476	693	603	714	604	1081	-0.0280032	0.927606	-0.0779752	0.571968	-0.244238	0.0200259
AIMP2	493	517	276	634	574	409	233	383	430	202	189	209	-0.0872077	0.774608	-0.654372	2.86e-06	-2.00955	1.93e-50
AIP	764	705	371	1027	957	668	827	1000	914	1787	1313	2012	0.120211	0.619386	0.261345	0.0482152	0.558921	8.02e-07
AJUBA	1628	1467	824	2003	1832	1430	1402	2506	2144	2268	1997	3157	0.0211669	0.929986	0.270036	0.00216132	-0.0100555	0.915668
AK1	64	44	34	67	57	26	65	62	72	62	39	68	-0.366508	0.472967	0.160436	0.658335	-0.690391	0.0119838
AK2	1898	1860	1178	2520	2356	1817	1721	2439	2039	1700	1482	2396	0.0133914	0.9557	-0.0264418	0.818643	-0.778055	4.25e-24
AK3	480	486	302	710	716	486	610	957	714	1157	1172	1979	0.162231	0.418722	0.484592	2.62e-05	0.800879	1.87e-14
AK4	1477	1379	878	1693	1719	1175	853	1237	1086	1306	1265	1971	-0.131065	0.344621	-0.589099	7.97e-13	-0.668039	9.35e-18
AK7	3	1	1	2	5	1	0	2	1	11	6	17	0.249492	NA	-1.11635	0.510282	1.80012	0.0784124
AK8	6	11	11	19	15	11	9	13	14	50	40	54	0.217915	0.85252	-0.035192	0.961846	1.39307	0.000980556
AK9	21	13	19	20	34	28	19	39	32	70	55	97	0.193988	0.824629	0.357936	0.425732	1.08229	0.00107839
AKAP1	985	944	554	1089	1065	834	449	842	618	690	728	906	-0.144292	0.418029	-0.747135	1.45e-13	-1.01882	2.24e-26
AKAP10	289	285	180	381	442	319	251	514	380	516	543	789	0.179106	0.442649	0.219993	0.141963	0.346107	0.00594662
AKAP11	461	460	287	483	580	432	278	556	390	566	566	926	-0.109042	0.68557	-0.363342	0.00845208	-0.190172	0.139685
AKAP12	131	149	84	146	187	150	94	161	122	88	150	186	0.00153198	0.99775	-0.316035	0.182936	-0.722214	0.0002522
AKAP13	469	418	265	465	546	354	262	465	332	513	558	734	-0.176311	0.404575	-0.487298	0.000121	-0.285161	0.0156492
AKAP17A	1186	1095	604	1168	976	748	819	1137	1194	1708	1499	2160	-0.406547	0.000327122	-0.208957	0.0587704	-0.0253258	0.818997
AKAP3	2	0	1	1	1	4	6	3	4	12	12	15	0.627869	NA	1.81291	0.178201	2.76753	0.0120208
AKAP5	22	12	12	27	21	20	15	42	31	30	28	63	0.144641	0.892941	0.542407	0.241054	0.416366	0.300632
AKAP6	6	5	4	9	9	7	7	14	7	23	12	19	0.313024	0.84308	0.524328	0.516329	0.9135	0.137621
AKAP7	6	13	6	18	17	14	8	15	17	17	32	58	0.54796	0.588535	0.303064	0.666044	1.11226	0.0223631
AKAP8	726	654	403	711	696	528	342	531	496	533	513	698	-0.297279	0.0108585	-0.736776	1.07e-14	-0.963258	7.37e-27
AKAP8L	715	632	356	692	600	418	482	578	670	954	802	1282	-0.408726	0.00468188	-0.301769	0.0209396	-0.0949754	0.450912
AKAP9	353	317	244	488	561	364	313	603	459	770	853	1099	0.185453	0.419706	0.194149	0.20214	0.622662	3.16e-07
AKIP1	438	373	216	589	529	436	423	584	546	506	480	694	0.192654	0.266432	0.258453	0.0295338	-0.217607	0.0452194
AKIRIN1	1080	1000	610	1018	941	679	444	856	754	895	766	1192	-0.450127	2.02e-05	-0.761955	1.58e-15	-0.85538	3.94e-21
AKIRIN2	301	318	173	426	382	260	272	342	348	476	351	666	0.00784642	0.986561	-0.0573123	0.7603	-0.0362813	0.809608
AKNA	150	129	80	210	224	177	112	182	165	154	143	196	0.358094	0.0968525	-0.00203801	0.993394	-0.473222	0.00209185
AKNAD1	2	1	1	1	3	4	0	4	0	0	0	7	0.652263	NA	-0.480648	NA	-0.32802	0.847701
AKR1A1	674	641	391	1029	986	739	762	973	889	1659	1394	1960	0.271441	0.0402712	0.28105	0.00933784	0.62428	2.91e-11
AKR1B1	1632	1475	828	2262	2049	1515	1575	2186	2025	2676	2198	3225	0.156621	0.2618	0.222944	0.019028	0.120921	0.178231
AKR1B10	3	2	0	1	7	1	2	2	2	2	0	3	0.478322	NA	0.0130218	0.995167	-0.91106	0.535766
AKR1C1	0	0	0	0	1	0	0	0	1	1	1	1	0.515722	NA	0.586613	NA	1.49337	0.609818
AKR1E2	6	2	4	6	12	3	8	9	4	9	6	17	0.339846	NA	0.451826	0.650251	0.412766	0.602501
AKR7A2	646	572	368	959	888	621	603	864	801	909	771	1035	0.211392	0.160404	0.164037	0.161747	-0.152601	0.140055
AKR7A3	3	6	2	6	10	3	3	2	6	4	7	8	0.354353	NA	-0.326133	0.788397	-0.136563	0.883587
AKT1	1213	1126	676	1357	1334	944	702	1448	1217	882	919	1016	-0.149536	0.488369	-0.220738	0.0963115	-1.00769	1.72e-19
AKT1S1	1098	1016	558	1518	1288	978	870	1340	1295	1460	1233	1623	0.0920177	0.663393	0.0477849	0.731959	-0.218105	0.0316993
AKT2	2126	1879	1116	2603	2370	1800	1539	2819	2312	2687	2432	3002	-0.00831402	0.977805	0.0173935	0.901667	-0.2445	0.00954738
AKT3	1107	987	662	1318	1394	1032	981	1902	1262	2482	2496	3611	0.0188983	0.950308	0.205215	0.0791052	0.692532	1.23e-12
AKTIP	90	79	38	96	74	72	44	114	95	81	100	115	-0.165251	0.746647	-0.0760818	0.816305	-0.389126	0.0920386
ALAD	192	170	92	304	273	202	222	364	342	735	548	875	0.368169	0.0459722	0.680987	9.25e-07	1.32101	1.59e-26
ALAS1	404	396	248	410	380	298	226	394	333	423	458	574	-0.367971	0.0106649	-0.506368	2.98e-05	-0.460286	3.21e-05
ALCAM	3710	3633	2350	4753	4837	3784	3295	5359	4112	9268	9969	15988	0.0400403	0.870478	0.0250243	0.852953	0.894506	8.9e-24
ALDH16A1	934	936	546	1435	1235	916	937	1307	1382	1147	1015	1218	0.145397	0.480239	0.237074	0.0577134	-0.430844	8e-05
ALDH18A1	1202	1142	683	1320	1356	1014	786	1098	1040	1280	1186	1769	-0.12878	0.358331	-0.397373	2.67e-06	-0.453961	6.43e-09
ALDH1A1	0	0	0	0	0	0	0	0	0	1	1	3	0	NA	0	NA	2.11582	0.534309
ALDH1A2	8	4	6	4	8	6	11	12	17	51	61	70	-0.426209	0.749304	0.79143	0.205693	2.39935	3.19e-07
ALDH1A3	4529	4137	2673	5339	5450	3931	3185	5336	4609	10558	9612	15220	-0.0482046	0.752149	-0.158389	0.0360042	0.690069	3.46e-27
ALDH1B1	1716	1664	1006	1612	1649	1198	764	1227	971	1695	1476	1993	-0.395865	1.73e-05	-0.926436	2.54e-29	-0.69331	2.07e-18
ALDH1L1	1	4	0	2	1	3	2	3	3	1	2	0	-0.0408124	NA	0.387388	NA	-1.53102	0.316144
ALDH1L2	224	211	123	343	359	294	260	512	363	531	541	827	0.429815	0.00902122	0.654392	1.28e-06	0.825101	2.68e-11
ALDH2	90	84	53	145	144	87	131	163	179	569	405	699	0.299235	0.327388	0.713474	0.000113218	1.93581	1.87e-34
ALDH3A1	3	3	0	3	6	4	1	8	3	18	11	12	0.753755	NA	0.63196	0.621373	1.91734	0.0319256
ALDH3A2	506	483	319	651	634	497	488	747	560	880	812	1274	0.0226167	0.939936	0.0940361	0.466477	0.227965	0.0225212
ALDH3B1	393	358	191	622	544	411	454	716	690	2458	2236	2890	0.334732	0.0183174	0.635583	1.23e-08	2.0989	3.73e-98
ALDH3B2	2	2	2	1	2	3	0	4	3	9	3	6	-0.408173	NA	-0.229113	0.890216	0.62773	0.57581
ALDH4A1	104	82	69	135	142	105	113	172	158	312	226	311	0.15251	0.701464	0.426828	0.0328777	0.796712	2.23e-06
ALDH5A1	258	283	174	322	396	329	240	412	358	687	620	1055	0.138657	0.615333	0.124175	0.473527	0.761505	1.73e-09
ALDH6A1	228	188	107	289	285	221	209	377	285	1027	942	1414	0.198252	0.360597	0.380405	0.00456849	1.76343	7.32e-58
ALDH7A1	581	612	357	819	824	613	718	1047	807	1578	1385	2215	0.121746	0.511983	0.37849	0.000197969	0.792292	2.22e-18
ALDH9A1	823	793	472	1065	990	771	674	1056	898	1003	1044	1486	0.0203181	0.935758	-0.0244244	0.846831	-0.179264	0.0410167
ALDOA	16108	15300	8390	21698	19380	14256	12477	18287	18629	18150	15517	20283	0.0656104	0.74792	-0.0269629	0.836928	-0.468085	1.12e-07
ALDOC	107	97	64	150	141	107	101	139	113	433	365	489	0.149249	0.676304	0.0446827	0.855249	1.33432	2.71e-19
ALG1	149	172	88	213	182	136	90	202	148	99	134	133	-0.0420917	0.935758	-0.271234	0.213446	-1.07272	2.65e-09
ALG10	28	23	27	50	48	41	27	53	46	33	39	39	0.384358	0.506538	0.284667	0.469689	-0.447754	0.170263
ALG10B	44	47	28	60	55	45	24	91	42	30	37	77	0.00762205	0.99352	-0.0177449	0.9702	-0.704542	0.0251741
ALG11	16	44	11	36	33	32	18	33	19	20	20	17	0.126372	0.906057	-0.363739	0.477591	-1.20144	0.00322739
ALG12	296	218	135	358	325	244	186	256	306	474	341	473	0.1082	0.756834	-0.131569	0.51379	0.0796401	0.636258
ALG13	291	290	169	408	388	302	288	449	356	442	441	785	0.134292	0.592896	0.188011	0.205304	0.194472	0.125751
ALG14	116	106	59	168	134	140	114	146	178	110	103	154	0.256469	0.441189	0.30155	0.160776	-0.546795	0.00336966
ALG1L	4	1	2	16	3	1	0	2	0	2	0	1	0.994011	NA	-2.23591	0.221822	-2.17499	0.13172
ALG2	361	283	189	356	343	261	249	367	328	465	417	718	-0.210094	0.28466	-0.170174	0.234912	-0.00762306	0.955619
ALG3	1128	1107	654	1406	1390	1035	727	1000	1048	987	686	1117	-0.0101576	0.975505	-0.405667	0.000242243	-0.987735	9.86e-23
ALG5	251	241	129	297	268	223	165	271	229	237	196	337	-0.0621019	0.84771	-0.252303	0.0945944	-0.628077	7.31e-07
ALG6	144	127	103	155	159	100	109	139	142	172	129	250	-0.299946	0.292991	-0.306015	0.127912	-0.416724	0.0142501
ALG8	304	256	160	357	352	268	244	287	266	265	226	418	0.0282976	0.942386	-0.185174	0.258391	-0.615149	3.24e-06
ALG9	36	61	24	64	63	43	48	52	61	66	66	95	0.0741415	0.92238	0.0799005	0.834514	-0.0253755	0.932168
ALK	1	0	1	3	2	0	5	0	2	6	3	3	0.804151	NA	1.56914	0.410895	1.65113	0.295807
ALKBH1	152	132	103	199	171	141	113	180	152	205	184	262	-0.0300698	0.945499	-0.170691	0.379009	-0.198907	0.207647
ALKBH2	232	254	142	249	224	148	145	174	177	233	172	335	-0.444818	0.0222842	-0.681966	1.97e-05	-0.719217	7.34e-07
ALKBH3	146	156	98	200	195	160	132	205	184	232	199	302	0.0519387	0.896703	0.0170942	0.939646	-0.0722392	0.649358
ALKBH4	147	140	78	189	159	139	156	215	203	290	268	318	0.00737378	0.988125	0.309774	0.0839525	0.349032	0.0237575
ALKBH5	1799	1684	1064	2232	2139	1560	1408	2114	1878	2090	1749	2586	-0.0415564	0.817923	-0.109782	0.21808	-0.440555	9.71e-10
ALKBH6	9	9	3	9	9	8	12	12	15	22	21	34	-0.0835482	0.960687	0.576003	0.385749	0.947801	0.0669435
ALKBH7	227	230	117	377	283	230	282	476	334	901	760	1010	0.220714	0.364051	0.577231	6.68e-05	1.30489	1.99e-24
ALKBH8	96	90	61	133	125	97	71	108	102	82	77	147	0.0991691	0.827251	-0.176915	0.468332	-0.654742	0.000489866
ALMS1	391	361	225	463	537	342	286	404	342	295	329	450	0.0349017	0.916151	-0.271192	0.045826	-0.801876	5.86e-12
ALOX12	158	139	91	218	168	135	90	112	145	112	114	142	0.000461754	0.999263	-0.510269	0.00873707	-1.00746	5.08e-09
ALOX12B	3	4	2	5	2	1	1	5	3	11	14	25	-0.610458	NA	-0.389601	0.757153	1.50739	0.0540017
ALOX15	23	14	7	28	19	20	18	35	31	108	89	107	0.211567	0.813556	0.584795	0.16977	1.89067	4.84e-09
ALOX5	0	0	0	0	0	0	0	0	0	3	1	2	0	NA	0	NA	2.47695	0.413664
ALOXE3	88	106	58	107	104	83	89	89	105	69	69	92	-0.19554	0.643108	-0.167232	0.524831	-1.06899	1.37e-07
ALPK1	71	61	37	99	83	60	109	124	85	266	228	333	0.0982829	0.857669	0.583577	0.0104313	1.35999	1.04e-12
ALPK3	96	102	59	147	141	105	63	132	112	129	158	209	0.192503	0.605689	-0.117694	0.642374	0.0100182	0.962725
ALPP	539	468	297	1073	916	752	1885	2428	2335	16454	15814	18438	0.655986	5.22e-08	2.01295	1.46e-79	4.36973	0
ALPPL2	46	27	36	67	62	45	53	110	102	770	669	861	0.234692	0.622835	0.890642	0.000130499	3.45778	3.77e-72
ALS2	297	274	164	312	329	227	212	354	329	319	352	487	-0.177418	0.430998	-0.0752138	0.653592	-0.27966	0.0232982
ALS2CL	620	584	296	754	745	505	529	656	890	1109	1008	1377	0.0141187	0.973476	0.146254	0.38133	0.311768	0.0196573
ALS2CR12	0	0	0	1	0	0	1	2	1	3	3	0	0.515722	NA	2.4433	NA	2.61116	0.215433
ALYREF	2041	2068	1172	2724	2339	1789	1996	2493	2394	961	765	1170	-0.0434888	0.860952	0.0505658	0.701586	-1.80025	3.38e-82
AMACR	17	11	3	14	26	10	15	28	20	25	19	28	0.300098	0.78495	0.69785	0.202886	0.323829	0.517243
AMBRA1	284	288	143	357	308	267	178	358	295	454	388	503	-0.0167939	0.968213	-0.143746	0.406794	0.00157383	0.992921
AMD1	1519	1449	921	1264	1427	1098	613	1123	837	720	729	1162	-0.453488	5.45e-05	-0.972913	1.5e-22	-1.53142	7.25e-57
AMDHD1	14	11	9	23	13	14	22	23	22	54	42	36	0.129767	0.91817	0.636758	0.219884	1.05644	0.0115346
AMDHD2	52	57	31	65	70	60	49	79	70	93	81	79	0.0712969	0.917658	0.142333	0.669333	-0.0521312	0.850288
AMER1	106	111	64	68	73	51	48	74	51	58	65	77	-0.968937	3.42e-05	-1.05625	1.3e-06	-1.42086	1.36e-12
AMFR	1320	1267	759	1699	1676	1230	1335	2200	1746	2887	2592	3858	0.0422829	0.81232	0.297859	0.000114461	0.542585	6.2e-15
AMH	150	188	93	265	199	152	177	135	297	206	166	218	0.0903616	0.926169	0.193781	0.668636	-0.462811	0.186892
AMIGO1	49	45	27	63	63	40	33	55	38	110	95	134	0.0341512	0.963704	-0.298875	0.340954	0.555096	0.016728
AMIGO2	658	685	445	792	807	628	512	781	608	507	477	732	-0.11052	0.575153	-0.279501	0.0106947	-1.01599	8.02e-26
AMMECR1	502	425	270	506	567	416	300	530	412	344	322	588	-0.0961787	0.711527	-0.309864	0.018168	-0.888663	9.64e-15
AMMECR1L	450	436	238	441	396	316	209	427	327	435	407	596	-0.371682	0.00944473	-0.588697	9.35e-07	-0.574278	1.93e-07
AMN	15	10	9	25	25	16	20	32	34	151	98	108	0.528091	0.482469	0.97401	0.0253755	2.48636	1.78e-12
AMN1	14	15	10	32	25	28	7	30	28	49	37	49	0.711767	0.277211	0.332781	0.535014	0.858885	0.0292629
AMOT	223	191	116	305	290	240	208	415	275	442	541	727	0.249162	0.317669	0.39186	0.0155772	0.75781	5.2e-08
AMOTL1	1081	990	618	1235	1362	1020	1001	1997	1348	1737	1970	2562	0.014518	0.966524	0.312544	0.010606	0.288728	0.00999072
AMOTL2	2890	2607	1505	3568	3362	2489	2156	3679	3037	7915	7562	9511	0.0177393	0.941116	-0.0133898	0.914257	0.924558	8.64e-33
AMPD2	377	397	201	388	390	273	198	338	312	447	466	476	-0.301121	0.143301	-0.553737	0.000170626	-0.38471	0.0047575
AMPD3	203	153	118	257	228	178	138	235	206	356	338	476	0.0591469	0.871174	-0.0797345	0.678412	0.362088	0.00696418
AMT	11	15	2	27	17	16	21	16	36	181	146	167	0.708002	0.338992	1.07943	0.0213175	3.26118	3.9e-18
AMY1A	0	0	0	0	0	0	0	0	0	2	1	1	0	NA	0	NA	1.93335	0.591227
AMY2B	0	1	0	0	0	0	2	0	3	3	6	8	-1.40787	NA	1.8968	NA	2.99163	0.0823988
AMZ1	0	0	0	2	0	0	4	4	0	2	1	1	1.34044	NA	3.52592	NA	1.91605	0.359693
AMZ2	716	659	368	1007	906	640	766	1238	861	1470	1378	2083	0.13562	0.470376	0.369867	0.000567424	0.569345	3.78e-09
ANAPC1	637	658	404	658	748	564	334	749	461	323	382	499	-0.205338	0.389629	-0.533596	0.00021242	-1.43958	1.52e-27
ANAPC10	99	72	46	79	96	73	75	84	83	109	90	221	-0.206912	0.671425	-0.167308	0.58057	-0.0187796	0.942437
ANAPC11	934	849	509	1303	1219	811	1040	1434	1207	1761	1316	2043	0.115711	0.56768	0.343764	0.00165092	0.228151	0.0266766
ANAPC13	550	480	338	635	664	536	447	600	532	880	736	1339	0.00365196	0.991974	-0.147966	0.280978	0.143713	0.216855
ANAPC15	63	57	32	92	74	57	81	92	98	76	74	89	0.137292	0.797848	0.502405	0.0437593	-0.266642	0.264451
ANAPC16	986	888	585	1418	1332	1013	1294	1757	1479	2993	2604	4665	0.189247	0.214285	0.532969	5.73e-08	1.0966	9.99e-34
ANAPC2	504	482	248	679	553	434	423	538	604	683	612	803	0.0271516	0.939989	0.0166615	0.929276	-0.143473	0.268863
ANAPC4	292	263	168	330	361	253	236	353	251	309	356	573	-0.034987	0.930541	-0.137223	0.439362	-0.17995	0.213035
ANAPC5	1469	1474	904	1854	1841	1403	1165	2004	1571	1518	1392	1994	-0.0151987	0.946544	-0.0693515	0.495686	-0.590738	7.27e-15
ANAPC7	608	589	328	649	619	463	445	522	570	395	323	523	-0.228481	0.190631	-0.316986	0.0104704	-1.23261	4.58e-29
ANG	3	6	4	11	3	3	16	14	16	40	36	66	-0.0609609	0.976519	1.48146	0.0214903	2.47532	5.03e-06
ANGEL1	195	217	115	233	294	186	126	259	153	137	135	166	0.0198757	0.968642	-0.342035	0.0713711	-1.18983	3.74e-13
ANGEL2	345	303	192	423	422	325	304	473	401	571	523	837	0.0630658	0.808526	0.131885	0.32214	0.25582	0.0158027
ANGPT4	4	2	0	3	4	3	2	6	4	2	5	7	0.390319	NA	0.675893	0.618664	0.332508	0.771476
ANGPTL1	1	0	0	2	2	0	2	0	1	4	5	3	1.37992	NA	1.18581	NA	2.56511	0.140699
ANGPTL4	2	3	0	3	3	0	6	3	4	7	5	2	-0.145148	NA	1.15487	0.403339	0.683976	0.571433
ANGPTL6	7	5	1	5	5	7	2	7	3	6	5	9	0.052993	NA	-0.452271	0.685547	-0.27568	0.750434
ANK1	7	1	2	2	2	3	3	5	6	3	10	5	-0.883739	NA	0.146181	0.914674	-0.00818097	0.994373
ANK3	258	224	142	241	292	216	139	240	179	447	407	672	-0.147048	0.581568	-0.522452	0.000349833	0.34248	0.00785745
ANKAR	18	15	12	39	29	21	25	40	33	58	55	108	0.550345	0.373036	0.757221	0.0558556	1.32459	4.88e-05
ANKDD1A	25	24	14	30	33	23	19	31	26	134	95	195	0.0325705	0.97444	-0.0863231	0.853715	1.7925	4.84e-11
ANKDD1B	3	4	1	9	15	5	8	10	8	42	37	59	1.43553	0.17988	1.36313	0.0904419	3.17493	5.42e-07
ANKEF1	204	174	115	210	205	150	138	184	158	201	187	274	-0.223511	0.364082	-0.387446	0.0145874	-0.514208	0.000199929
ANKFN1	1	0	0	1	2	1	0	2	0	3	0	2	1.43321	NA	0.400718	NA	1.21466	0.574454
ANKFY1	527	500	278	559	575	462	249	617	394	377	453	536	-0.109203	0.735812	-0.435168	0.00588408	-0.848205	1.71e-09
ANKH	392	417	226	485	442	379	261	452	394	723	687	896	-0.0725533	0.781838	-0.263619	0.0393827	0.232002	0.0371154
ANKHD1	8	11	4	14	17	6	21	5	9	20	10	20	0.256509	0.872507	0.389471	0.632149	0.195345	0.774028
ANKHD1-EIF4EBP3	0	4	0	1	3	3	10	2	4	7	10	17	0.451487	NA	1.80815	0.157125	2.15398	0.0474874
ANKIB1	988	916	579	1165	1247	887	682	1377	1005	1343	1392	2345	-0.0114687	0.974233	-0.0798552	0.58362	0.0712443	0.553778
ANKK1	0	0	0	0	0	0	3	1	0	4	1	1	0	NA	2.62968	NA	2.52957	0.259213
ANKLE1	11	4	4	5	8	7	6	7	7	19	10	4	-0.308143	NA	-0.251917	0.804382	-0.0426221	0.957357
ANKLE2	1638	1402	815	1769	1643	1341	1117	1733	1602	1847	1616	2428	-0.0986729	0.529607	-0.136913	0.150842	-0.314069	8.11e-05
ANKMY1	102	115	76	133	115	101	62	106	85	161	144	183	-0.175438	0.640438	-0.587373	0.00368255	-0.20439	0.272793
ANKMY2	304	297	186	408	359	295	281	558	382	617	647	1032	0.0117056	0.977026	0.254253	0.0828868	0.588883	1.35e-06
ANKRA2	75	66	46	111	131	97	121	199	169	361	299	546	0.44063	0.0913982	1.02272	1.59e-08	1.72998	1.75e-26
ANKRD1	743	646	393	312	277	246	383	617	544	2336	1879	3150	-1.50059	1.2e-48	-0.560938	2.84e-08	1.10548	1.13e-35
ANKRD10	464	455	262	715	682	469	627	740	766	1518	1292	2278	0.238105	0.179053	0.522231	1.16e-05	1.15506	4.31e-27
ANKRD11	1855	1515	866	1877	1979	1392	1066	1811	1690	1713	1422	2003	-0.0905843	0.6561	-0.237807	0.0277123	-0.631362	1.67e-11
ANKRD12	253	242	158	322	351	267	180	313	262	425	415	798	0.105541	0.737169	-0.162558	0.358645	0.351663	0.010483
ANKRD13A	2006	2008	1214	2376	2456	1856	1545	2915	2292	4261	4142	6348	-0.0632373	0.740624	-0.00962649	0.940761	0.54748	1.42e-11
ANKRD13B	220	168	104	258	214	153	98	110	181	152	156	197	-0.0700773	0.887946	-0.668532	0.000965344	-0.877783	1.52e-06
ANKRD13C	465	412	277	586	610	444	339	647	566	524	521	867	0.0836754	0.743962	0.0484855	0.763572	-0.230548	0.0469607
ANKRD13D	394	362	202	452	384	284	342	426	442	810	583	813	-0.188423	0.446653	0.00777136	0.970265	0.290337	0.0306068
ANKRD16	99	100	63	127	110	71	71	77	110	125	110	130	-0.202828	0.637492	-0.368235	0.131849	-0.447761	0.0308328
ANKRD17	766	705	443	760	859	609	473	693	568	848	872	1417	-0.198656	0.226402	-0.49554	5.09e-06	-0.241594	0.0194085
ANKRD18A	77	61	46	67	102	65	78	81	69	93	94	144	-0.0745317	0.906566	-0.0268699	0.939497	-0.104676	0.674062
ANKRD18B	133	105	83	156	192	104	166	160	158	162	136	302	0.0491472	0.93435	0.26175	0.292488	-0.0874468	0.699854
ANKRD2	99	96	55	137	135	108	111	179	148	129	126	189	0.192106	0.572214	0.452968	0.0149339	-0.110018	0.555246
ANKRD20A1	0	1	1	4	3	1	3	1	1	3	2	4	1.49821	NA	0.999485	NA	1.17161	0.457368
ANKRD20A3	0	1	0	5	1	1	1	0	2	1	1	0	2.1952	NA	1.1386	NA	-0.00192666	0.999978
ANKRD20A4	3	4	3	6	2	0	5	7	5	3	8	7	-0.812579	NA	0.391178	0.741479	-0.0966837	0.921683
ANKRD22	191	195	108	242	220	164	138	161	136	147	109	190	-0.0752985	0.843457	-0.517544	0.00222397	-1.08842	9.35e-13
ANKRD23	3	3	1	2	4	1	4	5	0	9	14	12	-0.413055	NA	0.0473192	0.975049	1.44099	0.116436
ANKRD24	5	4	0	4	0	2	2	1	0	10	13	13	-0.917952	NA	-1.82212	0.207885	1.16844	0.209252
ANKRD26	192	175	113	249	262	181	192	340	237	279	344	458	0.104754	0.755188	0.312164	0.060102	0.230969	0.122226
ANKRD27	737	728	436	808	772	592	507	859	685	949	781	1179	-0.226266	0.0745723	-0.254496	0.0108819	-0.324447	0.000251704
ANKRD28	664	690	421	946	1007	808	603	972	856	782	813	1321	0.221645	0.158522	0.0865655	0.523184	-0.243655	0.0207536
ANKRD29	2	2	2	2	2	3	2	2	3	3	2	7	-0.196627	NA	-0.149255	0.929085	-0.0189819	0.988835
ANKRD31	6	4	3	9	11	2	3	4	6	18	13	21	0.306605	NA	-0.35187	0.734641	1.06356	0.114729
ANKRD32	165	155	91	169	187	126	106	209	176	111	110	181	-0.186741	0.542756	-0.111292	0.593174	-0.976921	3.93e-10
ANKRD33B	7	10	2	8	8	11	3	10	10	8	9	1	0.172129	NA	-0.0720558	0.947088	-0.874764	0.256301
ANKRD34A	18	12	10	14	14	16	22	17	16	55	43	64	-0.267536	0.791154	0.136064	0.820181	1.08036	0.00470324
ANKRD34C	0	0	0	0	0	0	0	0	0	3	2	3	0	NA	0	NA	2.88748	0.273768
ANKRD35	0	3	1	3	2	6	5	8	3	15	14	12	1.07988	NA	1.63401	0.172545	2.45259	0.0124414
ANKRD36	45	36	27	54	70	42	79	77	94	89	84	205	0.192203	0.764933	0.879191	0.00261536	0.812295	0.0023097
ANKRD37	40	25	18	57	42	38	27	45	38	96	100	118	0.311999	0.578555	0.0527714	0.903477	1.00285	0.000127626
ANKRD39	46	38	27	49	54	32	36	41	49	71	45	89	-0.146531	0.826923	-0.164034	0.661333	-0.0681571	0.821937
ANKRD40	855	882	525	809	838	671	343	703	505	492	444	677	-0.37907	0.0028128	-0.925803	3.66e-18	-1.43294	1.58e-44
ANKRD42	86	73	42	114	103	79	71	125	94	160	164	204	0.1467	0.735078	0.173195	0.486595	0.472946	0.0106216
ANKRD44	23	23	9	22	19	16	13	32	10	17	28	20	-0.337524	0.725838	-0.355749	0.529495	-0.631249	0.156832
ANKRD46	108	112	51	150	113	84	96	156	129	213	187	348	-0.0546924	0.914557	0.147117	0.533103	0.521446	0.00258414
ANKRD49	77	77	46	121	120	79	122	144	115	176	173	314	0.253214	0.503478	0.592705	0.00526613	0.768303	3.96e-05
ANKRD50	195	194	137	223	252	168	111	209	151	273	239	412	-0.145552	0.627659	-0.542208	0.000659455	-0.15341	0.311401
ANKRD52	1127	1001	618	1080	1098	816	477	1081	815	412	498	510	-0.288882	0.13623	-0.598073	1.23e-05	-1.85915	5.49e-48
ANKRD53	1	1	0	2	2	1	0	1	2	3	2	1	0.925585	NA	0.228023	NA	0.750697	0.676158
ANKRD54	347	327	179	437	388	251	284	383	408	331	297	412	-0.0856258	0.767333	-0.00451638	0.982336	-0.636771	2.59e-07
ANKRD55	1	2	2	0	3	1	1	1	0	0	0	2	-0.819742	NA	-1.73385	NA	-2.44966	0.178276
ANKRD6	1	0	0	1	1	1	2	1	3	1	1	4	1.03156	NA	2.12903	NA	1.42589	0.452733
ANKRD61	5	5	0	4	2	3	6	1	1	3	7	3	-0.461637	NA	-0.44872	0.759937	-0.393266	0.725799
ANKRD65	6	6	2	16	6	5	10	11	8	26	13	30	0.528214	0.711639	0.734684	0.355999	1.36713	0.0255557
ANKRD9	206	212	116	399	332	232	204	342	353	390	299	324	0.425997	0.0637803	0.391736	0.0360503	0.0249765	0.897682
ANKS1A	420	381	249	482	447	360	220	469	326	349	451	468	-0.124363	0.686991	-0.435632	0.0056236	-0.64707	4.12e-06
ANKS3	58	49	35	66	71	47	50	60	72	117	91	105	-0.0528983	0.941137	0.00786423	0.983784	0.22009	0.384079
ANKS6	297	274	147	298	312	240	185	362	278	207	245	302	-0.157697	0.554028	-0.159481	0.345659	-0.847342	1.97e-10
ANKUB1	0	0	0	1	2	1	1	0	1	2	0	2	2.39492	NA	1.54464	NA	1.82829	0.405606
ANKZF1	255	246	147	433	365	283	311	401	423	477	484	680	0.317485	0.066874	0.464539	0.000439052	0.404073	0.000891861
ANLN	8756	7947	4968	10317	10875	8264	5614	9325	8759	3295	3145	5511	0.0295401	0.902415	-0.236734	0.0137715	-1.81932	6.77e-105
ANO1	2259	1901	1089	2380	2331	1768	986	1732	1686	648	658	962	-0.0954628	0.626811	-0.605372	4.24e-10	-2.13405	3.49e-115
ANO10	258	241	156	332	296	240	224	398	327	513	461	675	-0.0142888	0.969302	0.165981	0.245499	0.391122	0.000576105
ANO2	26	22	15	23	16	9	44	65	67	107	109	127	-0.821901	0.102708	1.12599	0.000286919	1.52264	3.17e-08
ANO3	2	0	0	0	1	1	0	0	0	2	1	1	-0.272445	NA	-2.10384	NA	0.193872	0.936428
ANO6	1126	1099	681	1408	1403	1112	844	1836	1165	1890	1942	2856	0.0154603	0.96405	0.0117371	0.946157	0.255081	0.0254307
ANO7	2	3	0	1	0	1	1	2	2	0	3	1	-1.62189	NA	-0.280636	NA	-1.10474	0.493401
ANO8	177	173	99	217	186	148	134	207	230	409	329	347	-0.120058	0.76519	-0.00820387	0.975811	0.37426	0.0299203
ANO9	61	70	29	88	106	81	66	63	93	280	243	311	0.386528	0.301007	0.154621	0.610594	1.47498	4.63e-13
ANP32A	2122	1972	1224	2595	2527	1840	1757	2467	2236	2048	1749	2949	-0.0331718	0.868964	-0.0680741	0.493142	-0.608276	2.23e-16
ANP32B	9149	8385	5077	11317	11398	7945	8837	9776	9978	7113	5965	10275	0.0196733	0.947965	0.0208932	0.89181	-0.903219	1.16e-19
ANP32E	4219	3787	2488	5631	5779	4186	4243	6215	5781	3023	2866	5163	0.146398	0.32597	0.271644	0.00413736	-0.895005	3.25e-26
ANPEP	1	1	0	4	1	2	10	8	6	20	12	23	1.39946	NA	3.28541	0.0143367	3.84585	0.00129831
ANTXR1	635	622	365	828	836	606	543	910	762	1392	1498	2177	0.0673595	0.756717	0.0882693	0.471781	0.702456	3.57e-15
ANTXR2	121	113	71	123	96	89	48	101	79	219	218	360	-0.401949	0.130692	-0.79159	5.73e-05	0.432795	0.0101206
ANTXRL	0	0	0	0	0	0	0	0	0	1	1	2	0	NA	0	NA	1.84014	0.619232
ANXA1	7075	6324	3884	9312	9290	6900	7656	10566	9623	11969	9803	17354	0.147036	0.244663	0.347167	2.33e-05	0.226921	0.00399039
ANXA11	3846	3591	2144	5004	4460	3409	3279	4788	4396	8283	7536	9624	0.00856772	0.973476	0.0318034	0.781594	0.490885	2.82e-10
ANXA2	15863	14659	8727	20624	19483	14185	17223	21320	20816	30496	24666	38166	0.0507401	0.805842	0.268874	0.00374967	0.315845	0.000204816
ANXA2R	12	15	6	20	25	20	35	32	26	92	85	105	0.575457	0.425661	1.17817	0.00472082	2.18059	6.39e-10
ANXA3	3270	3119	1920	4252	4165	3107	3108	4886	4181	6448	5420	9342	0.0511464	0.752132	0.190913	0.0147651	0.396618	7.96e-09
ANXA4	700	627	396	952	972	660	771	1138	1016	2563	2121	3619	0.161515	0.278017	0.410679	1.19e-05	1.3181	1.26e-56
ANXA5	4784	4406	2775	6190	5850	4227	4682	6286	6036	6886	5361	9884	0.0172333	0.94591	0.161596	0.111975	-0.0734282	0.442714
ANXA6	0	4	2	3	7	6	3	7	4	10	6	8	0.992198	NA	0.814421	0.500817	1.04886	0.271532
ANXA7	1603	1543	870	1997	1850	1414	1277	2065	1902	1447	1311	2112	-0.0218089	0.923175	0.0312081	0.777268	-0.661427	1.39e-18
ANXA8	308	302	169	381	428	315	354	505	553	895	696	1108	0.12029	0.643108	0.51084	7.16e-05	0.858012	1.04e-13
ANXA8L1	482	446	287	657	782	516	617	797	861	1424	1119	1841	0.262568	0.119765	0.55741	2.55e-06	0.902615	8.37e-17
ANXA8L2	358	340	190	514	522	386	388	610	619	1035	825	1238	0.268901	0.0933902	0.512425	1e-05	0.874648	5.67e-17
ANXA9	188	158	86	267	258	170	233	348	277	1562	1241	1848	0.272902	0.195661	0.648192	2.38e-06	2.50632	2.87e-100
AOC2	7	0	2	7	3	3	4	4	11	7	0	2	0.119069	NA	0.753726	0.547144	-0.894418	0.422663
AOC3	1	1	0	5	1	4	4	2	2	1	3	2	1.96042	NA	1.74369	0.331064	0.703363	0.671674
AOX1	9	7	8	8	13	8	7	14	16	3	5	10	-0.17549	0.912972	0.22018	0.782106	-1.41142	0.0250794
AP1AR	407	355	234	470	505	383	246	408	332	479	438	787	0.0311108	0.92684	-0.378167	0.00299913	-0.185083	0.118925
AP1B1	2043	1898	1107	2423	2323	1753	1371	2235	2066	1332	1309	1431	-0.0468267	0.853517	-0.187374	0.106394	-1.2126	6.73e-36
AP1G1	1047	948	626	1134	1134	927	697	1240	1011	1101	1157	1737	-0.131114	0.447016	-0.205211	0.0561107	-0.343588	0.000219119
AP1G2	168	148	103	264	267	153	166	237	264	554	500	606	0.26755	0.305015	0.310501	0.0823258	1.06081	1.89e-13
AP1M1	804	698	404	863	873	599	446	710	765	674	562	818	-0.11838	0.577997	-0.338209	0.00376579	-0.814375	4.85e-15
AP1M2	1389	1269	675	1958	1727	1258	1301	1963	1872	3183	2574	3603	0.162224	0.318452	0.287494	0.00584233	0.580851	3.06e-10
AP1S1	1521	1437	891	2052	1836	1455	1321	2427	1866	2834	2339	3457	0.0530459	0.794766	0.170481	0.0834268	0.227835	0.00790726
AP1S2	178	164	91	241	215	178	154	266	221	193	180	416	0.144926	0.696978	0.211005	0.313709	-0.107121	0.566739
AP1S3	446	387	270	521	588	408	287	612	431	695	720	1179	0.0330238	0.929986	-0.12056	0.463737	0.270568	0.0340187
AP2A1	1686	1611	894	2133	1938	1354	1011	2077	1806	1940	1922	2219	-0.0438942	0.887496	-0.148985	0.287235	-0.365664	0.00139333
AP2A2	827	835	482	1085	966	724	653	1123	898	1031	1073	1234	-0.0487379	0.852241	-0.0451978	0.758084	-0.277059	0.00770513
AP2B1	3409	3211	2023	3941	4119	3193	2813	5502	3392	3446	3773	4656	-0.0357651	0.907528	0.0548821	0.72306	-0.470831	1.85e-05
AP2M1	5133	4833	2799	6279	6208	4487	4119	6853	6112	7907	6955	9983	-0.00247217	0.991015	0.0631195	0.464659	0.0340041	0.649358
AP2S1	1962	1775	991	2549	2383	1698	2144	2783	2473	2752	2065	3256	0.0781394	0.718185	0.323404	0.00198737	-0.151168	0.137358
AP3B1	951	915	603	1196	1268	936	777	1311	1031	1262	1255	2015	0.035345	0.887522	-0.0367465	0.780712	-0.0848932	0.39279
AP3D1	3009	2705	1497	3142	3119	2316	1712	2970	2513	2653	2572	3189	-0.1509	0.295782	-0.353912	0.000113417	-0.681942	4.06e-16
AP3M1	692	667	409	747	710	584	514	920	698	598	669	924	-0.207519	0.196559	-0.0998126	0.446335	-0.631104	2.54e-10
AP3M2	225	218	149	286	290	250	180	263	205	238	235	314	0.061513	0.859038	-0.232577	0.149269	-0.53295	6.83e-05
AP3S1	825	724	446	1097	1093	742	882	1168	1096	1927	1485	3003	0.134776	0.531861	0.319144	0.0085529	0.722031	1.03e-11
AP3S2	103	126	56	165	187	113	125	219	155	292	271	429	0.291128	0.299929	0.453962	0.0136243	0.863474	3.26e-08
AP4B1	129	130	63	124	115	99	81	115	91	116	98	149	-0.329823	0.241118	-0.504552	0.0100899	-0.75284	1.17e-05
AP4E1	301	268	171	311	334	247	223	321	284	217	232	369	-0.146689	0.550902	-0.190248	0.206559	-0.804861	6.09e-11
AP4M1	134	95	68	188	161	132	120	184	157	361	278	422	0.280581	0.301641	0.280831	0.141041	0.904148	1.66e-09
AP4S1	58	53	43	75	62	66	55	72	62	102	83	171	-0.0249526	0.973476	-0.0696964	0.838647	0.227566	0.346149
AP5B1	215	229	105	189	145	143	71	193	111	90	97	101	-0.590346	0.0165063	-0.922841	6.35e-06	-1.82529	3.67e-21
AP5M1	298	260	161	340	367	268	252	416	400	476	409	737	0.0263354	0.942386	0.211877	0.141642	0.221509	0.0749436
AP5S1	280	275	136	502	437	327	250	432	332	371	321	382	0.466497	0.00380414	0.204942	0.198952	-0.266069	0.0526269
AP5Z1	551	499	264	757	600	475	436	570	630	1071	960	1220	0.0740449	0.801925	-0.010693	0.954907	0.403106	0.000828081
APAF1	140	128	72	179	175	134	114	310	180	268	299	414	0.113192	0.793534	0.440387	0.0286882	0.598839	0.00063093
APBA3	202	184	115	336	272	208	191	327	300	414	320	431	0.279952	0.213271	0.343014	0.0315028	0.292641	0.0405794
APBB2	281	254	160	346	331	285	248	437	322	765	761	1122	0.0581539	0.846201	0.17023	0.234844	0.988551	1.11e-19
APBB3	40	34	12	55	60	44	42	30	56	160	124	192	0.500676	0.298581	0.28145	0.454822	1.56133	3.45e-09
APC	288	292	156	339	375	270	179	355	254	313	334	455	0.0104659	0.979524	-0.266478	0.0772554	-0.346018	0.00759191
APC2	193	162	103	233	241	153	101	224	199	264	261	287	0.0301111	0.950692	-0.182849	0.380378	-0.0851119	0.635289
APEH	1600	1591	933	2102	1908	1452	1154	1917	1503	1230	1156	1473	-0.014325	0.9557	-0.211995	0.0256484	-1.01998	2.82e-35
APEX1	2243	2081	1252	2854	2700	1913	1391	2379	2111	3135	2733	3741	-2.22e-05	0.999766	-0.286561	0.000832273	-0.140402	0.0881645
APEX2	584	634	361	643	614	447	434	572	539	568	490	710	-0.312888	0.017907	-0.378019	0.000611796	-0.773888	6.92e-15
APH1A	2483	2415	1426	3302	3192	2259	2400	4209	3193	5294	4231	6318	0.0470699	0.813388	0.266159	0.00264151	0.39204	9.67e-07
APH1B	17	11	10	19	37	9	28	44	25	161	130	241	0.330926	0.69113	0.991591	0.0141131	2.84556	3.12e-18
API5	1162	1079	715	1377	1385	1032	1002	1558	1224	934	930	1516	-0.0661282	0.743962	-0.00841901	0.951134	-0.76727	1.36e-18
APIP	115	165	87	184	176	137	130	185	183	170	121	265	0.0123727	0.982344	0.0800795	0.748625	-0.373812	0.0383209
APITD1	168	140	87	243	211	163	187	223	217	230	180	261	0.227888	0.409459	0.332567	0.0557276	-0.163304	0.320408
APLF	42	35	24	57	55	38	47	67	71	108	88	161	0.147896	0.809365	0.518402	0.0674052	0.867792	0.000217451
APLN	4	1	0	4	2	1	0	7	3	1	2	0	0.130281	NA	0.623919	0.727025	-1.49	0.344827
APLP1	40	25	14	51	36	35	25	37	50	48	50	63	0.23271	0.740288	0.16751	0.697823	0.118201	0.72954
APLP2	4521	4216	2514	5589	5460	4066	3628	6485	4776	8064	7603	10577	0.0111593	0.96125	0.0385625	0.709577	0.293052	7.4e-05
APMAP	1368	1296	780	1821	1674	1281	1314	2120	1566	2052	1918	2420	0.0535767	0.807198	0.180461	0.0841621	-0.0295023	0.776434
APOA1BP	1065	989	596	1396	1252	973	1020	1505	1271	1334	1190	1681	0.0335791	0.877679	0.168951	0.0700587	-0.264897	0.00112626
APOBEC3A	16	7	9	25	15	10	16	9	24	18	8	11	0.189569	0.893609	0.289962	0.684387	-0.720292	0.2042
APOBEC3B	1396	1206	832	2187	2031	1463	1558	2615	2155	1384	1146	1777	0.294462	0.0029401	0.50992	6.48e-10	-0.621422	6.91e-15
APOBEC3C	260	266	142	362	366	244	258	382	366	706	565	832	0.123857	0.623516	0.242657	0.0821172	0.727198	1.41e-10
APOBEC3D	178	71	64	52	42	62	163	293	29	45	132	69	-1.33401	0.337033	0.308371	0.788167	-1.16241	0.171022
APOBEC3F	74	67	47	99	96	80	80	133	89	210	197	259	0.129207	0.774608	0.318211	0.162928	0.889537	6.5e-07
APOBEC3G	46	34	10	42	51	22	22	35	27	127	92	144	-0.0380132	0.967956	-0.413456	0.281537	1.11998	4.95e-05
APOBR	5	2	1	4	8	3	11	4	9	49	53	71	0.498288	0.776129	1.29652	0.118878	3.51704	4.28e-08
APOC1	10	11	12	15	15	6	18	14	13	45	28	24	-0.365287	0.754318	0.0855333	0.908961	0.619718	0.212739
APOE	4	2	1	4	4	2	0	1	3	3	2	2	0.115459	NA	-1.15287	0.464816	-0.876098	0.473564
APOL1	317	281	205	437	443	330	425	418	490	926	761	1188	0.159533	0.569008	0.396596	0.0099239	0.884628	3.13e-11
APOL2	314	262	155	384	325	252	340	442	419	514	417	656	-0.0172674	0.963927	0.381834	0.00375596	0.187226	0.135492
APOL3	87	89	35	119	102	85	126	136	114	363	282	437	0.142043	0.753004	0.52574	0.0142576	1.44352	5.07e-16
APOL6	244	256	141	392	345	281	94	434	239	249	300	340	0.25613	0.739237	-0.188233	0.688074	-0.440868	0.223465
APOLD1	183	175	130	280	285	210	278	499	409	515	462	738	0.235658	0.26454	0.900199	9.66e-13	0.854067	8.68e-13
APOM	0	2	4	0	0	5	1	0	3	2	1	6	-0.716125	NA	-1.11668	0.555668	-0.663544	0.656237
APOO	151	155	94	186	183	143	113	145	144	130	74	181	-0.0631724	0.892941	-0.342105	0.0891695	-1.02072	2.86e-09
APOOL	61	64	30	54	76	37	43	61	49	60	71	85	-0.307472	0.520629	-0.357085	0.237117	-0.43746	0.0811927
APOPT1	3	1	1	9	2	4	1	3	4	7	2	1	1.1752	NA	0.310996	0.852371	0.145414	0.911383
APP	8009	7159	4074	9412	9963	6872	5426	8984	8117	15427	13677	20389	0.0409093	0.814666	-0.122426	0.147128	0.438991	3.12e-10
APPBP2	425	397	258	576	534	405	408	788	568	838	906	1351	0.0632838	0.8207	0.328589	0.00817698	0.568013	1.74e-07
APPL1	711	658	382	825	883	728	487	947	698	810	826	1310	0.076764	0.760232	-0.0842819	0.563122	-0.192503	0.0903867
APPL2	225	202	138	280	296	217	194	379	286	447	466	678	0.0661829	0.841269	0.22656	0.139075	0.546221	1.09e-05
APRT	860	821	498	1319	1160	855	965	1241	1084	1237	937	1594	0.188949	0.256197	0.255924	0.0253306	-0.156458	0.145069
APTX	540	526	331	622	606	501	480	737	588	747	613	991	-0.109036	0.583977	0.00958581	0.949968	-0.197438	0.049558
AQP11	13	17	5	21	15	7	7	27	22	34	31	52	-0.120264	0.929986	0.305498	0.611089	0.815383	0.0627382
AQP3	17	14	8	49	32	29	53	79	68	929	719	1110	1.07907	0.00437495	2.00593	1.2e-11	5.2103	2.54e-88
AQP6	2	1	1	0	1	2	0	2	3	9	6	10	-0.788398	NA	-0.0754696	0.96925	1.70458	0.140583
AQP7	1	0	0	1	0	1	0	1	0	22	21	19	0.447144	NA	-0.375181	0.892921	4.91444	0.000436338
AQR	493	474	282	569	581	464	333	523	454	505	483	726	-0.041365	0.874495	-0.287697	0.00907335	-0.483732	5.66e-07
ARAF	888	855	485	1077	916	779	527	1007	807	724	852	938	-0.0921012	0.724203	-0.296459	0.023692	-0.734636	1.3e-10
ARAP1	414	400	210	545	522	381	360	610	476	969	883	1139	0.0910479	0.706014	0.146834	0.268024	0.633235	6.7e-10
ARAP2	299	263	163	252	243	203	173	294	204	299	320	464	-0.464536	0.00395762	-0.470601	0.00090849	-0.360002	0.00508901
ARAP3	381	338	207	379	409	312	204	314	312	321	331	386	-0.161369	0.485148	-0.511893	0.000121	-0.753916	4.11e-10
ARCN1	1482	1401	897	1586	1532	1213	1077	1650	1385	1648	1692	2490	-0.224233	0.0372903	-0.239921	0.00646043	-0.323299	4.17e-05
AREG	142	97	67	22	45	40	16	36	12	15	12	44	-1.87911	0.000963261	-2.62897	3.02e-07	-3.1152	1.11e-10
AREGB	39	50	37	29	21	10	9	17	21	9	7	7	-1.55055	0.000211158	-1.82666	3.32e-06	-3.41692	1.08e-15
AREL1	505	452	326	589	576	484	320	577	413	430	444	566	-0.0624301	0.825011	-0.352072	0.00556448	-0.777069	5.25e-12
ARF1	5895	5506	3067	7539	6944	4936	5041	7763	7123	8680	6944	10381	0.0121998	0.959433	0.118449	0.203765	-0.0752657	0.373382
ARF3	1824	1604	997	2217	2192	1574	1524	2170	2115	2832	2269	3351	0.0172698	0.94371	0.0456376	0.692646	0.00318938	0.974288
ARF4	2166	1949	1214	2474	2380	1715	1720	2438	2311	3727	3073	5670	-0.11936	0.456763	-0.0683356	0.549102	0.267459	0.00196041
ARF5	1235	1129	672	1707	1567	1149	1304	1948	1839	3803	2695	4010	0.125371	0.52359	0.397015	0.000216413	0.867539	3.2e-19
ARF6	3068	2919	1723	3532	3082	2380	1719	3234	2621	3604	2982	4530	-0.195559	0.105405	-0.397206	5.2e-06	-0.406492	6.44e-07
ARFGAP1	830	852	434	988	935	618	668	901	840	1074	1010	1210	-0.150153	0.461781	-0.142654	0.291208	-0.264566	0.0174475
ARFGAP2	839	826	476	1126	1034	791	659	1076	911	1089	1060	1286	0.04687	0.84308	-0.0522086	0.68875	-0.235739	0.0132755
ARFGAP3	477	475	271	599	593	416	450	603	511	848	792	1256	-0.0238972	0.93657	0.0130213	0.935104	0.300293	0.00282855
ARFGEF1	691	688	419	815	843	706	564	1182	733	1024	1158	1757	-0.0154898	0.96911	0.0763196	0.663219	0.177962	0.185367
ARFGEF2	569	548	363	747	786	583	495	1016	679	881	862	1378	0.0891181	0.727857	0.17464	0.200428	0.115939	0.342234
ARFIP1	400	415	248	483	547	430	362	646	550	742	617	1098	0.0450729	0.884911	0.17985	0.189155	0.25089	0.0296643
ARFIP2	776	711	455	912	950	704	615	1069	882	1256	985	1498	-0.017444	0.949934	0.0328801	0.807839	0.00595478	0.956757
ARFRP1	284	291	172	483	431	286	317	404	364	311	256	354	0.252616	0.210045	0.195577	0.202095	-0.629822	8.28e-07
ARG1	0	0	0	1	2	2	2	1	0	2	2	4	2.7538	NA	2.12547	NA	2.84856	0.116341
ARG2	63	71	41	91	88	53	48	101	82	85	100	133	-0.0248732	0.971417	0.0241514	0.942706	-0.0786562	0.742917
ARGLU1	1273	1166	702	1429	1353	1093	905	1237	1405	2004	1803	3107	-0.106624	0.60768	-0.169736	0.156545	0.186699	0.0722684
ARHGAP1	604	599	335	717	750	547	390	677	627	866	855	1022	-0.0223673	0.943562	-0.221249	0.0757142	-0.0793897	0.496633
ARHGAP10	434	352	197	419	415	349	291	520	374	342	320	475	-0.125382	0.611564	-0.0794578	0.623118	-0.712549	1.48e-09
ARHGAP11A	2044	1916	1260	2353	2476	1871	1215	2252	1781	818	726	1186	-0.0634955	0.741956	-0.374816	3.13e-05	-1.89245	5.12e-112
ARHGAP11B	117	108	50	138	178	115	105	167	134	87	94	131	0.249483	0.446439	0.223076	0.313709	-0.737676	5.56e-05
ARHGAP12	509	461	285	605	673	502	424	715	602	1267	1138	2069	0.0922526	0.697499	0.110167	0.425149	0.874581	6.61e-18
ARHGAP17	534	520	289	716	721	471	357	719	608	592	573	659	0.0876772	0.752149	-0.0441488	0.80299	-0.466436	0.000118115
ARHGAP18	276	212	174	282	336	252	200	302	232	666	627	1010	-0.03182	0.93546	-0.219975	0.174276	0.835021	2.54e-11
ARHGAP19	599	590	354	688	720	542	342	794	541	312	357	462	-0.0783033	0.794766	-0.271263	0.0618112	-1.38259	2.32e-28
ARHGAP21	1710	1604	962	2061	2220	1534	1258	2041	1875	2243	2099	3187	0.0257633	0.902667	-0.084227	0.382736	-0.123864	0.117998
ARHGAP22	53	61	38	70	61	38	22	42	36	44	42	49	-0.287092	0.563064	-0.979966	0.000641883	-1.10716	1.28e-05
ARHGAP23	1096	877	540	1016	953	637	562	1092	1008	1928	1699	2159	-0.364295	0.0137177	-0.282638	0.0295019	0.294638	0.0107443
ARHGAP24	50	36	23	59	56	53	47	80	59	177	113	206	0.223424	0.679926	0.417218	0.153474	1.24886	3.86e-08
ARHGAP26	392	373	213	437	422	312	194	281	238	248	236	312	-0.154153	0.451116	-0.803342	1.08e-11	-1.22375	4.14e-28
ARHGAP27	42	38	24	43	41	22	20	40	32	53	49	52	-0.404515	0.456151	-0.545296	0.118624	-0.3501	0.244833
ARHGAP28	0	0	0	0	0	0	0	0	0	1	1	1	0	NA	0	NA	1.49869	0.715632
ARHGAP29	5134	5351	3334	6294	6952	5306	3180	6878	4979	4389	4467	7115	0.00222591	0.995139	-0.280555	0.0214353	-0.755636	1.36e-12
ARHGAP30	6	2	3	8	7	6	5	10	11	14	18	10	0.513258	NA	0.866715	0.318396	1.05177	0.138972
ARHGAP31	8	3	3	5	3	2	4	3	5	9	8	10	-0.903884	NA	-0.541206	0.607493	0.0338391	0.968296
ARHGAP32	372	357	179	391	401	309	260	449	341	485	559	702	-0.119469	0.647782	-0.137429	0.380852	0.0303637	0.828849
ARHGAP33	244	206	120	304	315	197	181	232	386	197	153	221	0.101625	0.821664	0.14911	0.536666	-0.915919	6.78e-07
ARHGAP35	2140	1990	1198	2444	2354	1804	1435	3000	2115	2177	2307	2797	-0.104778	0.62926	-0.084129	0.537847	-0.468278	5.14e-06
ARHGAP39	305	298	146	308	344	193	182	265	248	254	243	317	-0.239018	0.285859	-0.443453	0.00285785	-0.792057	2.28e-09
ARHGAP4	29	21	16	44	23	20	21	35	35	198	155	218	-0.0297065	0.976206	0.101871	0.82022	2.18334	1.16e-16
ARHGAP40	62	62	39	61	61	47	72	77	67	205	165	245	-0.368079	0.337565	0.0668189	0.831525	0.977191	6.35e-07
ARHGAP42	24	25	15	31	33	21	24	53	16	22	26	34	-0.0171306	0.988178	0.158711	0.759523	-0.581557	0.134224
ARHGAP44	13	10	9	11	10	9	4	11	7	9	9	13	-0.522649	0.636089	-0.935073	0.153335	-1.00237	0.066072
ARHGAP5	1135	975	651	1364	1370	1077	897	1495	1198	1681	1611	2988	0.0480537	0.854704	0.0119826	0.939773	0.21504	0.0397989
ARHGAP8	13	16	13	28	24	21	22	17	32	46	40	47	0.358263	0.67078	0.40498	0.419836	0.719076	0.0646023
ARHGDIA	4771	4191	2305	5156	4216	3227	2381	3590	4265	2807	2437	2963	-0.243483	0.205714	-0.476595	0.000242034	-1.35089	2.65e-30
ARHGDIB	1351	1184	698	1800	1758	1241	1561	2012	2145	6552	4761	7862	0.156932	0.390441	0.491572	4.14e-06	1.63662	3.81e-64
ARHGEF1	1433	1294	733	1722	1532	1133	925	1257	1435	1772	1445	1965	-0.0683669	0.787046	-0.27134	0.024502	-0.329623	0.0022241
ARHGEF10	480	409	228	485	450	381	223	420	376	480	497	685	-0.160233	0.45645	-0.487928	0.000104261	-0.347531	0.00269029
ARHGEF10L	280	284	190	440	365	277	260	407	404	583	524	680	0.0850424	0.768379	0.135157	0.39343	0.306819	0.0131961
ARHGEF11	606	643	348	644	659	496	393	761	602	630	607	713	-0.238847	0.174666	-0.232632	0.0767775	-0.624954	2.1e-08
ARHGEF12	957	941	567	1082	1159	900	707	1312	884	1103	1166	1904	-0.063124	0.814666	-0.137336	0.316858	-0.197497	0.0846973
ARHGEF16	487	491	268	542	525	388	269	414	413	652	556	711	-0.188746	0.327829	-0.535675	8.29e-06	-0.29286	0.00926301
ARHGEF17	412	346	194	447	384	315	250	469	351	555	559	636	-0.133757	0.615792	-0.186227	0.234912	-0.0219764	0.882389
ARHGEF18	546	512	289	778	621	474	578	824	881	1433	1189	1587	0.0585466	0.84308	0.417979	0.000802014	0.728326	6.67e-11
ARHGEF19	338	318	179	431	416	307	276	437	376	473	424	524	0.0543327	0.855659	0.0319301	0.85183	-0.148481	0.225905
ARHGEF2	400	343	196	293	301	212	252	378	379	604	551	651	-0.62811	1.35e-05	-0.239639	0.103064	0.0388667	0.78345
ARHGEF25	5	1	2	13	5	4	1	11	8	28	28	37	1.02309	0.468186	0.915867	0.337193	2.61117	0.00018634
ARHGEF26	172	159	87	149	147	102	67	173	120	120	115	149	-0.482258	0.0380056	-0.590687	0.00178657	-1.04232	8.45e-10
ARHGEF28	645	542	384	736	748	623	459	795	658	1042	972	1370	0.00674918	0.98326	-0.0896862	0.488849	0.164719	0.104437
ARHGEF3	495	446	257	640	660	504	383	694	501	1144	1053	1558	0.183629	0.26829	0.0379898	0.796489	0.71708	4.67e-14
ARHGEF33	1	0	0	1	2	1	0	0	2	5	1	6	1.43362	NA	0.489569	NA	2.44999	0.174048
ARHGEF35	421	391	237	523	502	393	425	601	565	918	785	1372	0.0203513	0.946921	0.252048	0.031234	0.599982	1.17e-09
ARHGEF37	83	73	49	83	91	73	73	94	87	162	131	186	-0.145982	0.745947	-0.0406615	0.890443	0.289704	0.140213
ARHGEF38	0	0	0	2	1	0	2	4	1	1	0	2	1.92018	NA	3.2508	NA	1.38719	0.522583
ARHGEF39	201	205	97	340	341	240	243	371	343	157	150	235	0.465497	0.00350078	0.58547	1.76e-05	-0.822454	8.8e-10
ARHGEF4	178	129	81	176	178	143	82	92	104	140	147	184	-0.0432441	0.930258	-0.809679	1.64e-05	-0.637375	0.000162953
ARHGEF40	118	92	64	151	144	86	88	184	165	343	343	432	0.0460107	0.929986	0.298753	0.144638	1.10273	5.65e-12
ARHGEF5	514	459	312	529	572	398	405	693	563	726	625	933	-0.203638	0.196391	-0.000211057	0.999005	-0.114619	0.274952
ARHGEF6	21	19	15	34	37	45	27	41	31	20	11	23	0.677463	0.225201	0.480011	0.26672	-0.985233	0.011225
ARHGEF7	759	697	427	812	816	622	476	852	669	943	838	1127	-0.15757	0.328466	-0.281225	0.00679112	-0.300319	0.0012742
ARHGEF9	122	146	99	195	206	138	142	230	193	273	251	410	0.115107	0.740288	0.245223	0.174864	0.382101	0.0105172
ARID1A	1418	1274	767	1333	1498	982	696	1152	991	1071	1106	1493	-0.276468	0.0139324	-0.64212	9.77e-13	-0.842909	4.87e-23
ARID1B	460	444	274	604	697	501	372	679	516	731	773	1081	0.196319	0.274843	0.0403857	0.799513	0.193464	0.0836971
ARID2	271	259	178	346	341	230	196	391	308	333	362	542	-0.0625972	0.849494	-0.0475174	0.802046	-0.1518	0.269966
ARID3A	16	6	9	14	14	13	4	14	19	14	13	18	-0.0183998	0.991253	-0.147195	0.845277	-0.411925	0.45709
ARID3B	101	90	45	116	100	80	70	78	81	71	80	83	-0.0748155	0.893588	-0.365017	0.139194	-0.915094	1.04e-05
ARID3C	3	4	2	3	5	2	3	8	1	2	4	7	-0.278892	NA	0.0273503	0.985026	-0.436107	0.67174
ARID4A	129	120	71	237	246	179	171	323	226	422	451	721	0.633819	0.000362651	0.803382	3.04e-07	1.36769	3.12e-22
ARID4B	401	366	231	544	627	408	352	659	560	775	762	1380	0.239088	0.227246	0.280886	0.0452625	0.582633	1.03e-06
ARID5A	125	95	65	147	115	88	76	98	131	127	110	155	-0.125472	0.777995	-0.249063	0.294436	-0.471065	0.0145782
ARID5B	72	76	45	338	367	284	285	449	370	1602	1569	2441	1.94388	2.62e-40	2.15796	8.17e-51	3.91465	3.25e-183
ARIH1	543	514	336	605	624	514	426	706	512	761	756	1225	-0.0933528	0.695149	-0.129301	0.3431	0.0183445	0.883587
ARIH2	668	620	413	784	735	558	457	859	623	492	581	700	-0.140101	0.518372	-0.192364	0.147058	-0.876117	1.56e-15
ARIH2OS	7	7	2	8	10	5	8	9	9	39	29	41	0.118765	0.945499	0.376596	0.636119	1.86064	0.000413773
ARL1	722	626	394	855	914	630	615	1045	769	1531	1239	2177	0.0437283	0.86833	0.118889	0.337894	0.555678	5.21e-09
ARL10	8	11	2	10	5	7	5	8	5	11	15	27	-0.303154	NA	-0.539301	0.520824	0.410029	0.518108
ARL11	6	5	4	5	10	0	7	10	12	35	26	49	-0.458154	0.766623	0.589104	0.449317	1.91348	0.000587744
ARL13A	0	1	1	3	3	1	1	4	3	4	3	2	1.31824	NA	1.55819	0.387797	1.23821	0.422927
ARL13B	237	210	145	258	308	198	172	298	228	161	154	289	-0.0601314	0.874495	-0.133836	0.47256	-0.937885	5.28e-11
ARL14	88	87	72	253	274	179	195	289	277	290	269	504	1.07134	7.83e-10	1.24812	4.63e-14	1.12267	1.2e-12
ARL14EP	156	146	90	201	196	132	147	229	205	292	248	491	0.00856277	0.986561	0.210204	0.254368	0.431825	0.00343123
ARL15	81	61	49	83	92	78	88	117	92	251	208	414	-0.0108142	0.987205	0.282872	0.247548	1.22038	3.76e-11
ARL16	183	163	80	200	206	174	181	222	227	372	268	413	0.0557906	0.897784	0.24304	0.19458	0.390865	0.0115676
ARL17A	33	26	12	44	37	26	49	48	50	35	28	45	0.186899	0.807023	0.741915	0.0308598	-0.315818	0.357532
ARL17B	12	18	8	22	20	15	14	28	24	33	16	23	0.16725	0.886256	0.428238	0.429501	0.004496	0.993654
ARL2	362	337	215	476	456	299	371	465	477	496	343	503	-0.00229664	0.995502	0.178474	0.266837	-0.377992	0.00459193
ARL2BP	407	406	244	493	469	335	387	550	433	489	430	838	-0.12926	0.604895	0.0240335	0.894827	-0.233801	0.0602064
ARL3	245	251	154	356	363	288	310	464	376	464	424	599	0.214152	0.26816	0.465504	0.000168906	0.255167	0.0301396
ARL4A	408	378	254	632	591	484	480	657	566	910	719	1383	0.292873	0.0690909	0.357413	0.00441401	0.564887	3.6e-07
ARL4C	1000	932	593	1093	1096	783	507	910	748	1237	1178	1737	-0.189036	0.129475	-0.5932	8.02e-12	-0.226089	0.00695085
ARL4D	79	73	41	114	116	87	61	106	98	241	159	239	0.305157	0.388748	0.100123	0.724072	0.804055	1.92e-05
ARL5A	375	389	247	456	453	377	234	546	376	576	479	937	-0.073713	0.83165	-0.207066	0.222867	0.00203692	0.991181
ARL5B	361	401	281	539	588	435	279	549	357	507	556	953	0.139558	0.641849	-0.220222	0.203333	-0.0395592	0.810193
ARL6	92	67	45	84	89	69	49	107	95	84	65	137	-0.161584	0.741943	-0.071091	0.820283	-0.467536	0.0324694
ARL6IP1	3760	3432	2165	5389	5461	3910	4789	6637	5682	5309	4253	7929	0.235126	0.0483049	0.524551	4.18e-09	-0.0600089	0.535032
ARL6IP4	9	5	0	4	5	5	7	0	9	6	4	9	-0.289255	NA	0.0379733	0.977333	-0.414666	0.662957
ARL6IP5	1124	1092	642	1699	1710	1294	1326	1923	1585	2446	2060	3900	0.304815	0.0116451	0.411243	4.17e-05	0.594931	1.03e-10
ARL6IP6	382	392	262	556	530	432	271	613	436	564	574	910	0.122378	0.652034	-0.0525972	0.776359	0.0175732	0.906463
ARL8A	333	290	181	386	320	239	199	337	343	485	338	556	-0.188755	0.443362	-0.233037	0.142509	-0.157923	0.262946
ARL8B	864	881	510	1007	1053	795	693	1212	857	1111	1073	1663	-0.0738729	0.732476	-0.0725879	0.565763	-0.174603	0.0755628
ARMC1	748	673	441	941	954	729	639	1084	927	742	752	1354	0.0750461	0.758319	0.139445	0.283365	-0.355082	0.00084247
ARMC10	477	447	288	608	580	428	419	682	537	882	746	1190	-0.0091219	0.976519	0.0706661	0.583803	0.269735	0.00454431
ARMC12	0	1	0	0	2	0	0	0	0	2	3	1	0.381857	NA	-1.33697	NA	1.60577	0.496579
ARMC2	16	12	10	25	20	18	11	22	22	30	29	34	0.306506	0.740372	0.158119	0.790631	0.35998	0.4008
ARMC3	1	3	2	3	6	5	1	3	2	8	4	9	0.796988	NA	-0.405974	0.790897	0.826957	0.413289
ARMC5	191	179	78	230	182	132	140	152	165	178	160	198	-0.118807	0.76663	-0.274906	0.188609	-0.635395	0.000241339
ARMC6	1117	1078	588	1263	1092	857	563	871	816	520	442	586	-0.20207	0.159166	-0.652895	1.76e-11	-1.7624	3.1e-78
ARMC7	237	235	112	253	241	158	168	254	251	269	259	333	-0.250286	0.276831	-0.134594	0.450858	-0.351635	0.0111486
ARMC8	628	598	350	707	740	524	422	673	580	665	578	1032	-0.0930421	0.651854	-0.26748	0.0145707	-0.421843	1.14e-05
ARMC9	210	176	88	265	247	177	162	282	241	395	377	563	0.136061	0.634365	0.185619	0.264797	0.571355	9.74e-06
ARMCX1	8	8	8	17	21	9	15	18	17	32	39	70	0.514314	0.594707	0.692005	0.223197	1.56754	0.000360437
ARMCX3	281	243	167	324	327	291	332	553	413	937	915	1556	0.0357287	0.924712	0.54296	3.96e-05	1.34058	1.35e-30
ARMCX4	117	90	69	123	134	98	89	125	108	206	179	298	-0.0588526	0.902051	-0.134792	0.557559	0.354387	0.0343499
ARMCX5	144	145	78	161	185	152	107	231	172	189	193	278	0.0392532	0.93435	0.103777	0.639118	-0.0866254	0.628567
ARMCX6	309	356	211	438	355	281	392	621	472	1326	1055	1604	-0.136449	0.573208	0.395633	0.00200586	1.24066	2.31e-29
ARNT	362	334	188	434	408	354	333	516	472	794	775	1121	0.0329481	0.91385	0.229928	0.0612155	0.67445	2.27e-11
ARNT2	7	5	5	8	7	7	9	5	7	4	7	6	-0.0550488	NA	-0.0187205	0.985676	-0.938698	0.200326
ARNTL	106	107	65	156	134	92	91	151	136	142	141	209	0.0305122	0.952852	0.0802832	0.737402	-0.119761	0.514763
ARNTL2	1016	1002	609	1135	1139	985	613	1453	927	525	553	811	-0.0967444	0.736411	-0.21038	0.161951	-1.42202	2.93e-30
ARPC1A	2691	2653	1518	3520	3367	2426	2474	3418	3011	3219	2854	4486	0.0227718	0.91296	0.0352558	0.734641	-0.317982	1.42e-05
ARPC1B	600	513	348	764	687	533	662	850	800	1036	805	1312	0.0177588	0.9557	0.317017	0.00542358	0.162604	0.13392
ARPC2	3077	2959	1698	3572	3549	2768	2553	4263	3268	3964	3439	5282	-0.053036	0.746728	0.0264169	0.800474	-0.220848	0.00231575
ARPC3	824	829	479	1121	1090	800	1137	1353	1234	2585	1818	3789	0.0796338	0.782245	0.477121	0.000235707	0.976521	8.26e-17
ARPC4	749	709	444	952	893	665	808	1075	927	1327	1046	1575	-0.0233226	0.934889	0.217601	0.0494999	0.115319	0.264571
ARPC5	2957	2668	1709	3681	3527	2754	2927	4243	3663	4554	4032	6798	0.0232238	0.911207	0.210216	0.0103112	0.113245	0.146228
ARPC5L	711	758	413	808	733	549	566	780	618	446	428	644	-0.266034	0.0583744	-0.279722	0.0132996	-1.24799	1.12e-35
ARPP19	2503	2413	1607	2903	3076	2368	1769	3261	2417	2086	1972	3138	-0.0705339	0.723464	-0.195841	0.0541094	-0.821089	2.29e-21
ARRB1	82	57	52	103	79	85	63	108	80	162	216	203	0.0618713	0.926632	0.0153413	0.965077	0.682841	0.00174791
ARRB2	168	151	89	189	152	152	118	173	181	165	190	221	-0.129551	0.723817	-0.138954	0.51749	-0.422194	0.0102706
ARRDC1	568	573	301	840	743	545	555	719	826	1535	1078	1609	0.149289	0.549799	0.210346	0.16086	0.632812	2.5e-07
ARRDC2	293	280	173	529	478	322	530	674	611	2986	2322	3471	0.403609	0.00660689	0.941636	1.35e-15	2.62188	1.09e-129
ARRDC3	429	487	255	399	430	360	347	532	445	689	550	1106	-0.380016	0.0231863	-0.173994	0.262008	0.0400125	0.780312
ARRDC4	124	125	93	157	143	98	62	88	57	77	58	109	-0.227992	0.51836	-1.09655	5.94e-08	-1.45813	6.94e-15
ARRDC5	0	0	0	1	0	0	0	0	0	2	2	3	0.515722	NA	0	NA	2.67966	0.286498
ARSA	101	98	67	183	142	114	114	114	152	322	310	415	0.291041	0.359796	0.172432	0.466657	1.03673	9.4e-10
ARSB	148	134	78	153	206	147	103	173	163	69	67	94	0.0863192	0.835602	-0.0703553	0.769676	-1.57785	6.11e-19
ARSD	225	181	130	268	241	188	167	279	197	680	674	879	-0.0439042	0.906355	-0.10206	0.567545	1.12584	1.39e-20
ARSE	120	97	57	144	123	86	74	139	116	173	122	194	-0.0502433	0.92521	-0.0938455	0.712023	-0.0911666	0.645353
ARSG	42	34	18	46	54	40	28	55	29	63	51	88	0.174621	0.794252	-0.101243	0.808346	0.170212	0.574454
ARSI	10	12	4	11	3	4	9	10	18	10	10	29	-0.934751	0.411112	0.190284	0.819296	-0.0561385	0.932028
ARSJ	80	102	53	110	93	89	61	114	109	131	125	207	-0.0981221	0.842613	-0.0957502	0.72725	0.0275002	0.901446
ARSK	113	88	58	150	148	109	101	178	144	268	236	328	0.236745	0.437096	0.347325	0.066817	0.754615	1.09e-06
ART3	0	1	0	2	1	0	0	3	0	1	2	4	0.955063	NA	0.95798	NA	1.67362	0.414982
ARTN	215	176	89	257	201	145	268	289	331	220	175	260	-0.0750659	0.86363	0.583512	0.000843977	-0.461477	0.00606654
ARV1	326	313	173	387	357	300	319	445	408	486	357	777	-0.041511	0.91273	0.189528	0.240297	0.0356739	0.815655
ARVCF	214	192	112	285	265	167	177	287	243	374	334	418	0.0459726	0.906057	0.0951918	0.609159	0.202945	0.151951
ASAH1	882	933	553	1237	1344	1023	924	1714	1266	4116	3613	6083	0.188894	0.224894	0.344223	0.000965659	1.58708	3.16e-68
ASAH2	5	6	4	8	8	5	2	7	8	4	7	12	0.0471121	NA	-0.217307	0.83464	-0.358603	0.641934
ASAH2B	20	16	17	14	22	12	14	21	11	21	19	29	-0.596219	0.434156	-0.590422	0.243808	-0.592861	0.158245
ASAP1	1410	1295	775	1455	1619	1197	723	1287	1030	1241	1230	1755	-0.113661	0.484147	-0.558802	3.91e-10	-0.653403	7.62e-15
ASAP2	402	404	225	399	409	307	118	470	272	263	369	312	-0.295256	0.683221	-0.696093	0.0695559	-1.00942	0.0027185
ASAP3	104	90	49	139	139	100	121	208	154	533	487	679	0.226544	0.451988	0.63748	0.000164805	1.8812	9.49e-40
ASB1	261	263	162	193	178	140	147	216	184	250	227	309	-0.846625	2.04e-09	-0.68456	6.12e-07	-0.740205	3.11e-09
ASB13	228	189	106	238	220	183	103	232	169	264	235	269	-0.104667	0.777407	-0.418806	0.0208708	-0.346005	0.0321225
ASB14	4	4	2	3	4	4	8	3	5	4	4	4	-0.253327	NA	0.409421	0.725188	-0.647595	0.497463
ASB16	5	5	6	8	8	9	6	16	14	10	12	10	0.205756	0.906161	0.747942	0.315346	0.0531136	0.940982
ASB18	2	1	1	3	2	1	3	1	4	0	1	0	0.140566	NA	0.704154	NA	-2.81505	0.114982
ASB4	0	0	0	0	0	0	0	1	0	3	9	6	0	NA	0.586614	NA	4.10386	0.0250381
ASB6	175	163	97	155	126	121	82	176	123	155	155	187	-0.521642	0.0148608	-0.563698	0.00196651	-0.730179	6.74e-06
ASB7	130	115	74	210	181	123	148	225	173	333	306	537	0.260994	0.335835	0.42028	0.0152994	0.926875	1.94e-10
ASB8	261	240	150	362	389	273	264	435	367	595	436	688	0.234357	0.235898	0.350112	0.00942127	0.463352	9.3e-05
ASB9	18	15	17	21	23	19	15	30	17	29	22	32	-0.112563	0.918952	-0.0933796	0.870957	-0.236827	0.574023
ASCC1	369	368	220	489	500	361	363	596	458	830	817	1140	0.0765799	0.746624	0.205151	0.0875403	0.60568	6.01e-10
ASCC2	931	737	419	1116	961	735	682	890	950	973	779	1024	0.0299004	0.931534	-0.0478799	0.779926	-0.487932	4e-05
ASCC3	363	424	259	402	473	339	214	444	355	246	265	391	-0.2136	0.360542	-0.439702	0.00267773	-1.17192	6.86e-19
ASF1A	148	119	80	223	231	189	210	278	256	247	206	441	0.480488	0.0243548	0.756664	7.47e-06	0.395875	0.0153613
ASF1B	1995	1904	1173	2709	2597	1861	1626	2475	2364	977	774	1100	0.0736357	0.683251	-0.00862523	0.946442	-1.76383	1.24e-101
ASH1L	624	586	354	716	730	532	371	706	570	805	916	1246	-0.0782171	0.744837	-0.296568	0.0123774	-0.0121405	0.921063
ASH2L	712	722	411	930	965	657	585	951	819	936	812	1305	0.0481445	0.824629	-0.00602031	0.964746	-0.215997	0.0153124
ASIC1	116	105	64	150	153	107	80	132	105	266	254	319	0.106508	0.783364	-0.20417	0.33533	0.633738	4.33e-05
ASIC3	20	18	10	31	51	32	22	19	44	48	31	49	0.842706	0.135979	0.496386	0.295671	0.489174	0.221464
ASIP	1	1	1	0	2	1	2	0	2	1	0	1	-0.435516	NA	0.121537	NA	-1.5871	0.418894
ASL	279	276	154	382	318	278	192	436	342	493	552	536	0.0565488	0.897357	0.0710909	0.752661	0.261121	0.109763
ASMTL	284	268	165	328	341	263	224	378	290	867	705	933	-0.0365043	0.91817	-0.0475363	0.792721	0.880604	2.58e-14
ASNA1	1553	1410	773	2059	1821	1274	1252	2096	1895	2013	1676	2311	0.0519133	0.822542	0.140339	0.214839	-0.228055	0.0172717
ASNS	840	794	497	1365	1302	1006	1522	1956	1737	2318	1977	3067	0.365611	0.00070063	0.950277	1.81e-26	0.844301	2.59e-22
ASNSD1	465	419	268	591	547	443	372	601	457	462	383	704	0.040009	0.892941	-0.0486738	0.753763	-0.529755	8.08e-07
ASPDH	0	2	2	3	1	1	2	3	0	1	4	6	-0.207571	NA	-0.119702	0.953437	0.397396	0.782196
ASPH	5101	4707	3179	6153	6318	4805	3140	6598	4911	4806	5059	7667	-0.0161292	0.958355	-0.226753	0.047518	-0.527755	9.78e-08
ASPHD1	18	19	4	20	15	13	11	13	15	28	31	31	-0.148828	0.903491	-0.375827	0.52734	0.26326	0.569882
ASPHD2	16	13	12	10	7	6	10	13	20	15	11	17	-1.27706	0.0785694	-0.305859	0.626233	-0.890251	0.0656174
ASPM	1256	1227	788	1875	1878	1483	1441	2434	1986	947	1007	1532	0.256961	0.0259413	0.467908	2.27e-07	-0.864134	1.19e-23
ASPRV1	3	2	0	3	2	0	1	1	1	5	5	5	-0.394121	NA	-1.00621	0.58362	0.749416	0.553335
ASPSCR1	325	364	167	490	409	344	361	414	491	466	370	486	0.140073	0.649388	0.248851	0.147867	-0.276873	0.0674561
ASRGL1	0	3	2	3	3	1	7	1	3	4	3	4	-0.0184782	NA	0.853286	0.555704	0.150774	0.907577
ASS1	3711	3437	1939	5678	5199	3800	4681	7055	5844	25829	20890	29431	0.280088	0.00564042	0.611381	9.23e-14	2.15089	2.92e-170
ASTE1	121	110	65	147	122	87	66	130	83	97	96	139	-0.155049	0.695068	-0.450084	0.0311155	-0.769512	2.02e-05
ASTN2	23	23	18	32	30	19	17	30	22	35	32	51	-0.102008	0.914441	-0.269945	0.55376	-0.0776578	0.837565
ASUN	490	433	272	611	583	415	365	528	494	504	423	827	0.00789138	0.982344	-0.135748	0.337335	-0.407704	0.00027232
ASXL1	1615	1569	967	1950	1967	1598	1067	2110	1602	1735	1759	2141	-0.00371137	0.991015	-0.179915	0.128297	-0.484193	1.06e-06
ASXL2	531	536	310	573	635	500	313	679	443	566	584	811	-0.0969269	0.725966	-0.322374	0.0202156	-0.42513	0.000539876
ATAD1	685	604	428	790	824	631	405	735	609	859	753	1371	-0.0392253	0.892941	-0.355037	0.00228761	-0.174463	0.112936
ATAD2	3196	2881	1925	3872	3929	2884	2179	3429	2905	1112	1125	1881	-0.0099667	0.96911	-0.27766	0.00182005	-1.92282	1.01e-125
ATAD2B	141	155	75	164	153	123	110	166	149	173	175	272	-0.160746	0.622835	-0.150289	0.459903	-0.195498	0.23002
ATAD3A	1151	1209	727	1461	1332	955	722	1034	1053	389	360	561	-0.151243	0.340063	-0.494456	2.59e-07	-2.1868	1.78e-120
ATAD3B	383	381	219	370	316	209	214	227	296	169	131	201	-0.564318	0.0013977	-0.745003	1.57e-06	-1.90659	1.19e-37
ATAD3C	3	11	6	9	6	5	9	6	2	12	5	9	-0.463781	NA	-0.56852	0.541373	-0.589305	0.426727
ATAD5	190	193	105	242	259	217	135	211	177	100	82	147	0.1543	0.596339	-0.251906	0.146427	-1.51141	1.44e-23
ATAT1	2	6	0	15	8	10	9	11	5	12	10	28	1.6677	NA	1.34087	0.13511	1.68917	0.0249632
ATE1	475	420	254	502	535	388	251	545	408	390	417	654	-0.101012	0.71313	-0.309171	0.0266564	-0.597687	8.39e-07
ATF1	395	367	244	561	598	413	391	650	552	854	829	1473	0.216516	0.234078	0.293661	0.0197929	0.681857	2.25e-10
ATF2	296	258	158	375	415	294	357	628	499	666	640	1129	0.193383	0.371427	0.697461	1.84e-08	0.819443	1.16e-12
ATF3	747	683	463	990	952	756	616	997	808	1333	1048	1658	0.0875151	0.652806	-0.0138939	0.921817	0.144146	0.129626
ATF4	4431	4026	2412	7116	6527	4861	4912	6088	5887	9733	7329	11361	0.351277	0.00199502	0.307784	0.00257332	0.456329	8.56e-07
ATF5	1011	891	527	1102	1174	820	809	1005	1079	1158	899	1528	-0.0608869	0.809051	-0.0779911	0.571547	-0.37677	0.000269012
ATF6	772	719	481	1016	978	715	468	973	703	944	1075	1422	0.026883	0.93431	-0.270937	0.0322406	-0.141416	0.231531
ATF7	172	162	101	247	222	180	176	197	223	386	296	467	0.159408	0.603486	0.115918	0.559889	0.461188	0.00149305
ATF7IP	277	287	126	343	358	301	178	309	269	271	248	391	0.152554	0.559505	-0.210575	0.191035	-0.52283	7.78e-05
ATF7IP2	23	20	8	44	32	23	49	55	54	62	59	79	0.54712	0.338434	1.31137	9.45e-05	1.05639	0.000754161
ATG10	69	67	43	85	103	67	64	110	95	190	133	254	0.087818	0.870825	0.221443	0.388387	0.733038	0.00012362
ATG12	350	310	222	462	468	353	377	479	429	679	645	1180	0.112366	0.681663	0.190909	0.206752	0.530506	1.29e-05
ATG13	463	471	248	623	584	411	398	709	534	632	673	833	0.0386242	0.900269	0.116008	0.413048	-0.0614756	0.618424
ATG14	270	243	156	469	527	360	309	515	440	868	827	1351	0.599203	1.69e-06	0.554834	3.4e-06	1.23535	1.68e-31
ATG16L1	593	611	360	553	535	366	302	489	406	347	312	424	-0.531322	1.72e-06	-0.747461	5.67e-13	-1.46435	8.38e-49
ATG16L2	41	40	29	81	86	60	49	47	69	78	86	113	0.614831	0.0816064	0.238656	0.470112	0.387044	0.133149
ATG2A	449	422	254	676	585	506	405	709	689	708	716	800	0.24036	0.22118	0.313724	0.0224437	0.0711001	0.602869
ATG2B	137	158	94	196	198	179	137	213	172	226	245	371	0.145612	0.658705	0.0604807	0.787841	0.16084	0.32593
ATG3	978	913	526	1260	1205	891	796	1204	1116	1137	912	1650	0.0604506	0.770349	0.018116	0.892934	-0.333578	0.000177666
ATG4A	136	106	60	177	147	113	133	163	133	70	67	112	0.125794	0.758805	0.182173	0.423323	-1.21126	6.15e-11
ATG4B	488	444	284	651	549	456	382	541	532	750	607	802	0.0259423	0.93887	-0.0944175	0.529449	-0.0980171	0.425556
ATG4C	120	109	86	167	151	118	134	217	161	259	226	375	0.0353002	0.940454	0.32681	0.0704342	0.486411	0.00141429
ATG4D	269	268	185	341	282	202	181	340	310	341	285	399	-0.249729	0.257234	-0.182973	0.267496	-0.440791	0.000985943
ATG5	478	415	238	595	558	458	411	742	513	743	735	1172	0.108122	0.648685	0.202348	0.123972	0.290356	0.00947937
ATG7	320	315	205	394	420	306	243	415	343	339	322	420	-0.00950749	0.979352	-0.117895	0.426513	-0.573651	4.67e-07
ATG9A	674	621	394	899	814	597	588	968	849	814	739	937	0.0264108	0.926632	0.145409	0.211523	-0.366568	0.000143017
ATG9B	20	14	11	24	23	22	26	27	46	314	273	356	0.204141	0.802249	0.791297	0.0290319	3.46473	1.28e-35
ATHL1	112	122	66	177	138	129	106	122	167	499	446	614	0.154494	0.682615	0.0564486	0.824634	1.44945	3.79e-20
ATIC	1483	1419	863	1754	1780	1229	985	1368	1199	1069	906	1421	-0.0843081	0.609181	-0.431763	2.73e-07	-1.09156	4.39e-44
ATL1	28	30	19	53	55	41	28	59	44	75	88	126	0.530606	0.235419	0.390719	0.253951	0.960367	0.00027232
ATL2	1474	1315	906	1707	1660	1273	821	1376	1076	1163	1107	1818	-0.099025	0.559854	-0.548691	5.85e-10	-0.816373	1.2e-22
ATL3	948	952	569	1337	1360	919	850	1292	1093	1126	971	1736	0.12415	0.458191	0.0330684	0.801714	-0.323918	0.000334407
ATM	117	115	76	176	194	116	144	163	139	300	310	524	0.223427	0.497128	0.19242	0.380725	0.916333	1.5e-08
ATMIN	915	867	520	1073	1084	808	794	1335	1015	1409	1387	1954	-0.0504991	0.806977	0.088735	0.411473	0.110288	0.215199
ATN1	2170	1800	1006	2104	2139	1442	1393	1762	2408	3079	2702	3277	-0.209675	0.37647	-0.160357	0.33832	-0.0270849	0.862319
ATOH7	2	2	2	5	6	0	1	12	1	9	5	14	0.363896	NA	0.730164	0.589804	1.21503	0.241992
ATOH8	0	0	0	0	1	0	0	2	3	12	9	13	0.515723	NA	2.73688	0.152413	4.97351	0.000866155
ATOX1	272	242	130	300	330	223	246	352	284	386	347	507	-0.00201	0.995673	0.115766	0.472608	0.0205938	0.885697
ATP10D	23	32	27	40	44	34	19	70	33	65	91	114	0.0693161	0.942623	0.12321	0.793677	0.741338	0.0191972
ATP11A	847	791	440	907	929	663	403	786	607	795	806	1129	-0.142806	0.418669	-0.573611	1.79e-08	-0.532361	2.19e-08
ATP11B	1395	1394	902	1602	1691	1321	1005	2018	1428	1582	1615	2470	-0.101818	0.638112	-0.122876	0.340071	-0.340991	0.000942306
ATP11C	311	304	210	356	428	265	164	381	256	267	373	479	-0.0946309	0.807786	-0.448316	0.0128336	-0.514962	0.00137896
ATP13A1	1296	1111	610	1456	1309	962	737	1065	1221	1040	977	1154	-0.097668	0.7081	-0.33016	0.0110245	-0.822951	7.06e-13
ATP13A2	551	559	303	699	615	494	359	620	596	530	454	513	-0.0537657	0.870825	-0.202301	0.174293	-0.820082	2.28e-11
ATP13A3	3557	3386	2177	3990	4329	3246	3086	6339	4238	7296	6497	11836	-0.0789711	0.746563	0.190383	0.130188	0.518993	8.7e-07
ATP1A1	7225	7002	3989	8297	8194	6511	4835	8887	7090	6857	6697	8347	-0.0683858	0.718185	-0.174298	0.0739718	-0.648498	4.1e-15
ATP1B1	1583	1422	891	1818	1746	1253	982	1435	1362	1816	1379	2500	-0.115888	0.487568	-0.396061	2.38e-05	-0.405363	3.19e-06
ATP1B3	3293	3249	1945	4110	3810	2988	2585	3615	3137	2315	1995	3160	-0.0562556	0.734671	-0.2097	0.00945781	-1.12954	4.44e-57
ATP2A1	6	7	4	12	11	8	11	17	17	28	27	39	0.444761	0.71665	1.04542	0.0857489	1.5272	0.00248935
ATP2A2	4013	3895	2280	4284	4332	3318	2277	3887	3081	2925	2960	4160	-0.183329	0.0712113	-0.502377	1.02e-11	-0.954184	2.87e-42
ATP2A3	7	6	5	14	16	7	8	12	15	58	49	64	0.601305	0.557804	0.595235	0.364186	2.31561	5.15e-07
ATP2B1	470	440	281	583	570	462	325	584	408	410	391	623	0.0226767	0.943542	-0.225455	0.0750769	-0.693006	1e-10
ATP2B4	1092	1004	612	1333	1355	1013	822	1650	1079	2213	2242	3227	0.0361895	0.897784	0.0141814	0.928272	0.56683	9.17e-09
ATP2C1	2181	2029	1213	2635	2678	2139	1736	2918	2314	3105	2846	4784	0.0513058	0.786931	0.00160894	0.989832	0.03535	0.69489
ATP2C2	54	55	31	77	69	48	49	71	48	90	89	123	0.049056	0.942386	-0.0872481	0.796412	0.1754	0.470308
ATP5A1	4598	4630	2827	6059	5615	4418	4036	6727	5090	4447	4558	6001	-0.00601277	0.982043	0.0264594	0.819296	-0.619903	1.21e-15
ATP5B	7657	7485	4460	9640	9143	7006	5713	10876	7984	7537	7277	9609	-0.0220198	0.92814	-0.0506731	0.652839	-0.610514	3.16e-14
ATP5C1	2474	2228	1409	3313	3205	2318	2634	3855	3375	4727	3552	6471	0.109182	0.498937	0.338922	0.000158337	0.315566	0.00016978
ATP5D	1272	1318	754	1834	1672	1121	1292	1555	1732	1683	1199	1767	0.0383024	0.908178	0.119304	0.434545	-0.452558	0.000146751
ATP5E	1458	1411	810	1956	1935	1371	1717	2300	1904	2498	2048	3396	0.0996343	0.577255	0.351303	0.000201935	0.168431	0.0668266
ATP5F1	2312	2030	1278	2877	2760	2089	2195	3237	2571	2934	2463	4168	0.042596	0.830313	0.161485	0.0788916	-0.181616	0.0258772
ATP5G1	1276	1261	696	1728	1659	1154	1247	1617	1489	767	599	1015	0.0737927	0.725175	0.0979837	0.410864	-1.37921	2.24e-50
ATP5G2	1375	1319	787	1857	1787	1214	1646	2056	1838	4035	2946	4992	0.0552615	0.828463	0.337721	0.00241684	0.838615	2.18e-17
ATP5G3	1832	1768	1087	2480	2304	1709	1754	2585	2134	2186	1850	2908	0.0460763	0.796638	0.111937	0.213446	-0.378092	2.82e-07
ATP5H	942	875	522	1345	1187	896	1210	1370	1382	1980	1411	2505	0.132858	0.56686	0.438012	0.000404679	0.388834	0.000769903
ATP5I	85	68	36	92	86	68	147	98	112	120	90	192	-0.0144222	0.986561	0.656767	0.0187213	0.143275	0.610463
ATP5J	516	479	296	692	655	519	772	841	723	888	723	1410	0.115877	0.695149	0.536052	0.000164153	0.261241	0.0587887
ATP5J2	617	534	286	819	647	500	782	867	916	1083	775	1315	0.0478669	0.896703	0.531725	0.000159378	0.220488	0.111318
ATP5L	575	465	247	727	715	514	656	824	780	1018	752	1268	0.207888	0.298122	0.499542	6.46e-05	0.319736	0.00725085
ATP5O	331	277	183	455	416	287	504	530	517	605	524	990	0.12288	0.697472	0.650896	1.22e-05	0.458323	0.00119315
ATP5S	76	75	57	103	118	88	75	133	89	124	141	197	0.140703	0.754254	0.133534	0.614538	0.194717	0.345155
ATP5SL	477	468	223	603	554	394	376	565	541	675	540	784	0.00597797	0.987205	0.0091477	0.958071	-0.136264	0.254793
ATP6AP1	1944	1642	913	2563	2154	1631	1644	2303	2335	3956	3181	4546	0.0929813	0.664916	0.154033	0.200627	0.468148	1.98e-06
ATP6AP1L	13	14	8	13	23	17	18	22	26	117	95	166	0.189128	0.848742	0.566098	0.217931	2.48258	8.75e-14
ATP6AP2	960	906	574	1231	1280	886	988	1446	1231	2342	1998	3646	0.0514521	0.821664	0.231495	0.0257395	0.746428	2.68e-17
ATP6V0A1	254	191	128	280	265	188	155	269	229	231	261	314	-0.0621048	0.865737	-0.170637	0.331551	-0.430052	0.002077
ATP6V0A2	207	179	109	167	164	138	109	165	111	104	92	150	-0.484561	0.0145815	-0.711618	1.9e-05	-1.45617	8.91e-21
ATP6V0A4	2	4	1	5	1	1	0	2	1	6	9	3	-0.426066	NA	-1.60083	0.326186	0.54339	0.635926
ATP6V0B	1032	959	572	1363	1222	901	798	1219	968	1307	1090	1516	0.0241154	0.92814	-0.130878	0.233065	-0.315317	0.000452861
ATP6V0C	7	5	4	6	6	6	5	7	10	8	7	5	-0.240177	NA	0.100298	0.922578	-0.582569	0.434293
ATP6V0D1	825	787	481	989	969	704	611	1003	940	899	758	934	-0.0745484	0.752149	-0.0766754	0.575963	-0.61151	1.49e-09
ATP6V0D2	11	5	4	10	12	7	5	15	14	1	0	4	0.128021	NA	0.391034	0.640718	-2.95972	0.000887992
ATP6V0E1	1124	1046	634	1513	1472	1069	1254	1657	1424	3179	2425	4198	0.112744	0.545689	0.289904	0.00496365	0.858181	1.65e-21
ATP6V0E2	369	302	190	534	459	353	292	536	451	442	393	527	0.228793	0.216227	0.207359	0.130256	-0.262083	0.0280988
ATP6V1A	1540	1471	891	1825	1916	1469	1200	1891	1687	2202	2210	3612	0.00393507	0.988287	-0.066683	0.556171	0.0864101	0.347207
ATP6V1B1	28	16	6	39	29	18	35	22	30	202	179	216	0.382236	0.592126	0.519052	0.217807	2.69276	1.85e-18
ATP6V1B2	590	568	395	722	751	581	488	872	671	603	638	853	-0.0256626	0.933174	0.00355874	0.983259	-0.518307	4.81e-07
ATP6V1C1	1069	1013	678	1310	1348	998	876	1478	1189	1536	1513	2527	-0.0228579	0.931534	-0.0151182	0.914475	0.0479823	0.637688
ATP6V1C2	5	0	4	4	3	4	3	2	6	8	5	6	-0.168071	NA	-0.100499	0.943231	0.105861	0.916819
ATP6V1D	1499	1431	837	2025	1908	1385	1618	2139	1965	3037	2595	4634	0.0792051	0.686406	0.26607	0.00701394	0.492981	1.7e-08
ATP6V1E1	809	800	477	1020	1038	725	825	1249	986	1789	1507	2454	-0.00616591	0.982344	0.198572	0.0448178	0.516291	6.07e-10
ATP6V1E2	194	179	122	247	229	171	196	272	243	290	277	389	-0.0400852	0.914557	0.165992	0.30888	0.00722178	0.962866
ATP6V1F	558	576	286	726	697	497	642	764	784	1715	1111	1755	0.0296894	0.939989	0.309273	0.0397185	0.775219	1.51e-09
ATP6V1G1	817	748	447	1011	1032	734	727	1067	1020	2033	1475	2812	0.0491798	0.848846	0.135488	0.27807	0.698347	7.37e-13
ATP6V1H	600	584	385	743	781	566	536	839	711	880	835	1128	-0.0134129	0.963172	0.0440574	0.738099	-0.0832475	0.408554
ATP7A	115	126	62	129	158	109	77	150	109	267	278	509	-0.0204347	0.971539	-0.211735	0.36169	0.842698	5.95e-07
ATP7B	27	36	15	35	33	27	20	27	22	73	62	94	-0.12256	0.88204	-0.519678	0.17287	0.623743	0.031494
ATP8B1	1210	1104	741	1433	1428	1010	968	1797	1281	2164	2038	3267	-0.0896355	0.644798	0.0241241	0.857418	0.331454	0.000258514
ATP8B2	38	36	22	44	51	31	27	58	48	72	76	80	-0.0303044	0.973099	0.0976832	0.808114	0.331571	0.240658
ATP8B3	39	31	20	45	50	27	53	70	72	49	46	47	0.0143602	0.987352	0.771335	0.0100485	-0.254818	0.405099
ATP9A	896	848	509	1072	1216	771	632	1377	849	1762	1905	2612	0.0180274	0.961524	-0.0419368	0.813369	0.544248	4.9e-06
ATP9B	127	135	80	181	182	109	97	160	127	178	170	266	0.0336743	0.942623	-0.195747	0.333463	-0.103194	0.550459
ATPAF1	592	628	367	753	775	569	633	831	723	1010	854	1453	-0.0185501	0.952083	0.117703	0.358502	0.110076	0.310466
ATPAF2	142	106	90	203	172	132	104	155	160	299	249	340	0.150403	0.665345	-0.0587597	0.806747	0.451866	0.00433617
ATPIF1	1330	1146	740	2063	1878	1374	1889	2492	2234	3353	2554	4640	0.301175	0.0159116	0.700414	7.39e-13	0.758728	4.72e-16
ATR	821	727	521	861	886	664	435	750	506	402	463	605	-0.210477	0.244708	-0.670232	9.16e-09	-1.44264	5.37e-39
ATRAID	723	689	427	995	936	683	865	1115	1030	1772	1322	2269	0.0830378	0.715114	0.368437	0.000683372	0.594788	1.07e-09
ATRIP	190	194	117	198	184	162	131	214	162	112	93	133	-0.295132	0.199904	-0.345116	0.0384469	-1.50574	1.1e-23
ATRN	1079	1000	590	1154	1207	897	665	1568	1020	1460	1511	2125	-0.12228	0.619386	-0.103342	0.504527	0.00112828	0.994282
ATRX	780	781	542	930	1107	720	569	1140	894	1172	1324	2014	-0.0520122	0.871755	-0.0940807	0.559223	0.129072	0.32215
ATXN1	162	173	116	217	238	182	160	311	216	492	421	737	0.0716606	0.845816	0.222666	0.201179	0.904757	2.19e-11
ATXN10	2443	2347	1518	3491	3328	2679	2860	4494	3582	7981	7816	11892	0.167735	0.138583	0.427534	3.41e-08	1.17991	3.58e-61
ATXN1L	391	383	228	455	443	322	226	462	330	443	463	577	-0.136149	0.569889	-0.352765	0.00840546	-0.361216	0.00251813
ATXN2	461	366	235	487	510	350	306	481	523	873	709	1068	-0.0721254	0.799946	-0.0511179	0.761426	0.389152	0.000724859
ATXN2L	1582	1457	906	1733	1576	1179	933	1184	1395	1405	1323	1577	-0.236624	0.16155	-0.510854	1.19e-05	-0.791483	2.24e-13
ATXN3	104	79	63	169	173	128	115	205	173	324	270	565	0.508834	0.030477	0.629057	0.000916915	1.25822	1.89e-14
ATXN7	286	274	163	306	318	254	161	293	248	316	353	559	-0.130224	0.635771	-0.408271	0.00520105	-0.18566	0.171936
ATXN7L1	35	46	22	79	76	53	50	91	79	169	168	265	0.594416	0.0679353	0.731944	0.00372505	1.60205	3.26e-14
ATXN7L2	99	90	46	155	130	91	71	88	97	181	120	174	0.265187	0.471138	-0.20775	0.4255	0.102511	0.637688
ATXN7L3	899	755	499	911	904	618	511	822	700	718	713	834	-0.248504	0.0850755	-0.443205	3.95e-05	-0.846551	9.66e-18
ATXN7L3B	782	802	412	1119	1100	780	958	1590	1316	1699	1533	2195	0.177273	0.190529	0.602339	3.41e-12	0.519859	3.33e-10
AUH	105	84	61	144	143	101	137	177	138	390	316	575	0.210126	0.532847	0.507017	0.0065858	1.39917	2.31e-19
AUNIP	282	230	145	236	251	148	178	217	201	95	93	136	-0.471958	0.00930725	-0.475091	0.0024571	-1.95395	1.16e-38
AUP1	1338	1338	707	1712	1512	1111	1155	1415	1394	1660	1288	2094	-0.0535246	0.832875	-0.0928368	0.484845	-0.353564	0.000534226
AURKA	2434	2244	1405	3320	3155	2277	1843	3017	2711	1246	1023	1646	0.100619	0.450008	-0.0483953	0.620846	-1.58074	2.07e-108
AURKAIP1	1343	1226	707	1968	1529	1161	1434	1750	1772	1474	1172	1709	0.088918	0.720033	0.272957	0.0284395	-0.511313	3.4e-06
AURKB	2015	1741	1106	2738	2546	1804	1556	2182	2337	1082	819	1288	0.120312	0.511983	-0.0269057	0.846929	-1.54476	2.47e-61
AURKC	3	9	1	5	5	5	3	5	5	11	12	27	-0.16491	NA	-0.325139	0.765716	0.996544	0.163641
AVEN	175	150	112	244	231	158	169	257	196	238	204	295	0.100587	0.759303	0.144566	0.428088	-0.191271	0.202481
AVIL	10	10	8	12	12	8	11	12	15	33	38	43	-0.242888	0.844081	0.0823649	0.908961	1.08862	0.0133918
AVL9	518	469	332	534	539	451	335	665	491	633	669	978	-0.214151	0.257956	-0.212596	0.118349	-0.166553	0.167882
AVPI1	409	388	261	717	619	512	426	649	619	953	778	1063	0.378589	0.00533578	0.313082	0.0101067	0.464428	1.43e-05
AVPR2	0	0	0	1	1	0	0	0	1	1	2	1	1.32947	NA	0.586614	NA	1.94999	0.427563
AXDND1	0	0	0	2	3	1	0	2	2	2	3	3	2.95777	NA	2.39591	NA	2.89613	0.101085
AXIN1	542	501	272	548	508	332	252	466	437	525	391	603	-0.337736	0.0372903	-0.544162	2.28e-05	-0.713813	1.33e-09
AXL	9174	8368	4854	10098	9168	7449	6618	12929	9271	6804	7444	9538	-0.149999	0.36604	-0.00544078	0.970544	-0.831307	1.47e-19
AZGP1	3	3	1	1	4	2	3	3	2	3	6	1	-0.38195	NA	-0.107966	0.948363	-0.296777	0.80779
AZI1	423	382	260	597	546	422	462	419	525	611	434	676	0.126302	0.710191	0.0794716	0.706238	-0.252361	0.112317
AZI2	134	125	103	168	158	129	114	238	173	227	218	346	-0.108423	0.776129	0.137285	0.516329	0.157511	0.357031
AZIN1	6349	5684	3657	6159	6026	4590	3618	5914	4838	3882	3706	6044	-0.323424	5.63e-05	-0.491437	6.82e-12	-1.15769	5.1e-65
AZU1	0	1	0	3	1	0	0	0	0	2	2	1	1.3484	NA	-1.33697	NA	1.31353	0.562963
B2M	7778	7502	4591	10616	10930	7979	8313	13393	10842	26995	22291	40621	0.150674	0.227246	0.349296	1.92e-05	1.2154	6.57e-60
B3GALNT1	242	196	142	250	253	244	178	297	241	243	226	374	-0.0418726	0.916797	-0.0639469	0.751157	-0.415925	0.00340259
B3GALNT2	281	270	157	274	298	221	111	341	213	148	167	203	-0.246828	0.43028	-0.493493	0.00958687	-1.37437	7.94e-16
B3GALT6	519	492	278	532	532	398	254	347	370	376	336	465	-0.228501	0.164322	-0.751785	2.43e-11	-1.05678	1.46e-23
B3GALTL	141	109	93	172	176	125	100	188	139	108	102	172	0.0280607	0.9557	-0.0680771	0.776986	-0.809763	1.41e-06
B3GAT2	2	2	1	2	0	4	4	2	7	14	3	9	-0.08471	NA	1.07073	0.426002	1.45115	0.176928
B3GAT3	377	352	175	479	427	316	309	404	364	516	414	584	0.0314572	0.930258	-0.0718624	0.671889	-0.166951	0.194749
B3GNT1	135	118	90	207	163	152	144	245	189	373	312	438	0.180532	0.55755	0.378777	0.0288098	0.768165	1.27e-07
B3GNT2	326	320	162	306	295	202	175	333	255	350	317	608	-0.417857	0.0173311	-0.438131	0.00323028	-0.290335	0.0328404
B3GNT3	902	919	496	922	848	644	409	639	536	787	648	924	-0.352509	0.00144885	-0.897809	2.22e-21	-0.898062	1.18e-23
B3GNT4	31	41	28	66	64	50	46	70	69	79	80	104	0.41558	0.337565	0.514986	0.0734506	0.447273	0.0770093
B3GNT5	431	454	289	452	469	334	169	404	300	240	278	389	-0.336075	0.0772808	-0.828297	4.63e-09	-1.3261	2.15e-23
B3GNT7	15	29	13	24	36	23	10	29	30	55	57	66	0.122106	0.90415	-0.112483	0.83626	0.716336	0.0425177
B3GNT8	5	3	4	9	5	3	11	21	11	88	47	50	0.0546884	0.979524	1.45855	0.0322503	3.03952	5.71e-08
B3GNT9	56	51	28	58	51	57	54	75	73	147	110	130	-0.0950144	0.888589	0.238696	0.445977	0.613666	0.00940028
B3GNTL1	139	157	76	210	181	138	142	155	177	168	170	211	0.0957199	0.814666	0.0237744	0.927321	-0.356472	0.0379869
B4GALNT1	67	60	37	81	71	49	48	95	98	43	34	58	-0.129613	0.816887	0.185853	0.529158	-1.22274	2.8e-07
B4GALT1	2444	2254	1314	3096	3236	2283	1953	3430	2784	4222	4030	5510	0.106541	0.442408	0.0812173	0.396858	0.270749	0.000296331
B4GALT2	1164	1044	613	1370	1209	850	767	1332	1164	1219	921	1265	-0.137757	0.488868	-0.148894	0.244264	-0.644142	4.26e-10
B4GALT3	493	476	308	579	565	376	307	521	498	660	632	807	-0.182097	0.332884	-0.31753	0.00890519	-0.216769	0.0506269
B4GALT4	543	487	298	644	599	483	488	654	604	682	555	958	-0.0340777	0.90587	0.0521799	0.713653	-0.221578	0.0331212
B4GALT5	1568	1404	878	1458	1530	1062	671	1480	1038	1517	1372	1870	-0.347149	0.00866659	-0.658549	1.22e-09	-0.62284	1.36e-09
B4GALT6	97	116	79	127	130	117	72	133	98	56	60	108	-0.0701065	0.893238	-0.335436	0.145543	-1.35999	6.28e-12
B4GALT7	207	214	133	307	237	181	188	258	223	279	233	298	-0.0441994	0.91385	-0.0822679	0.682256	-0.382482	0.00888952
B9D1	331	324	197	471	455	332	340	504	404	575	473	667	0.14056	0.515505	0.196492	0.135163	0.0766589	0.528454
B9D2	60	45	32	89	90	52	69	129	93	108	96	125	0.325729	0.419706	0.720012	0.00226686	0.335912	0.139065
BAALC	0	1	0	1	2	1	1	0	0	1	3	2	1.4334	NA	-0.375181	NA	1.54315	0.443531
BABAM1	1121	1033	624	1493	1416	1097	1105	1687	1487	1768	1417	1997	0.113972	0.483132	0.270528	0.00391451	-0.0267741	0.786726
BACE1	197	196	120	245	236	198	152	287	222	267	291	438	-0.0104052	0.982079	-0.00601801	0.977994	0.00895454	0.955993
BACE2	1131	1029	649	1454	1452	1052	886	1601	1271	1742	1590	2246	0.0738375	0.675029	0.0494112	0.660219	0.0546114	0.543425
BACH1	325	260	172	369	367	294	188	395	293	440	460	727	0.0339469	0.929986	-0.164351	0.316572	0.15671	0.253188
BACH2	14	17	6	21	24	16	11	19	13	26	32	39	0.318702	0.736411	-0.127487	0.841168	0.475724	0.269073
BAD	163	160	110	287	188	187	208	248	267	417	316	418	0.182694	0.60012	0.388443	0.0430425	0.475427	0.00461828
BAG1	863	877	490	1346	1361	1006	994	1746	1311	3455	3029	4679	0.322165	0.00151043	0.498936	8.11e-09	1.38599	3.35e-69
BAG2	501	463	320	616	579	390	464	618	591	454	378	722	-0.135511	0.554845	0.0248183	0.885226	-0.69697	9.01e-10
BAG3	1349	1129	664	1456	1210	1001	1075	1489	1454	2215	1944	2697	-0.181396	0.237117	0.0209772	0.881699	0.209203	0.0295311
BAG4	406	321	222	575	521	413	447	648	566	938	829	1515	0.251054	0.143675	0.455753	0.000153746	0.829468	1.17e-14
BAG5	549	597	400	586	656	531	343	631	468	421	421	580	-0.23045	0.222742	-0.491999	0.000104237	-1.07729	1.62e-20
BAHD1	431	394	224	397	388	288	279	441	385	430	407	559	-0.378313	0.00373032	-0.275427	0.0199377	-0.513714	5.54e-07
BAI1	1	1	0	2	1	0	0	0	1	7	8	5	0.156244	NA	-1.19659	NA	2.48333	0.0990333
BAI2	44	28	12	47	45	36	22	38	33	22	12	17	0.229556	0.752149	-0.178807	0.694474	-1.61044	5.73e-06
BAIAP2	1538	1340	740	1821	1611	1128	1108	1593	1727	2398	1909	2570	-0.0754077	0.768252	-0.0418855	0.792679	0.0229181	0.857989
BAIAP2L1	727	706	400	798	790	534	455	652	594	874	874	1173	-0.20758	0.138962	-0.453455	4.97e-06	-0.254315	0.00639398
BAIAP2L2	1	2	0	5	2	1	3	6	4	14	15	20	0.996356	NA	1.76975	0.180626	3.11769	0.00327006
BAIAP3	1	4	0	9	6	5	6	8	8	32	19	17	1.59984	NA	1.81093	0.0730864	2.90253	0.000543202
BAK1	413	331	210	367	342	267	258	494	400	495	423	604	-0.378171	0.0114552	-0.0931679	0.543682	-0.253202	0.0310599
BAMBI	25	7	7	52	30	20	31	64	49	170	154	201	0.966838	0.0453584	1.52761	2.61e-05	2.84085	3.95e-19
BANF1	2494	2270	1257	3219	3108	2131	2637	3038	3197	3094	2077	3575	0.080226	0.765803	0.248127	0.0623818	-0.38787	0.000918161
BANK1	0	0	0	1	1	1	1	2	2	15	16	15	1.98749	NA	2.77292	0.126664	5.43822	0.000107719
BANP	195	148	87	185	161	129	178	260	253	244	229	290	-0.261169	0.312444	0.344331	0.0387127	-0.0858859	0.600232
BAP1	767	712	386	951	961	730	614	1175	919	960	949	1128	0.101212	0.655737	0.177532	0.161141	-0.20124	0.0692587
BARD1	394	348	240	462	531	378	270	425	336	196	196	323	0.0582705	0.84308	-0.294718	0.0274149	-1.41501	1.42e-32
BARX2	491	426	260	698	654	530	505	722	767	915	729	1181	0.268044	0.073967	0.413366	0.000260809	0.325451	0.00204979
BATF	28	16	21	40	51	24	64	61	72	216	172	257	0.374738	0.514929	1.25238	2.54e-05	2.35712	1.3e-19
BATF2	16	7	5	17	15	5	15	26	28	82	65	103	-0.021097	0.988178	0.952699	0.0470254	2.23267	6.53e-09
BATF3	11	5	2	7	8	0	4	5	5	1	2	1	-0.682823	NA	-0.644552	0.551002	-3.02034	0.0040699
BAX	1024	951	553	1312	1228	913	893	1218	1240	1163	930	1425	0.035703	0.885121	0.0658687	0.588423	-0.45428	4.46e-07
BAZ1A	1239	1156	715	942	1146	830	605	1012	867	1094	972	1722	-0.504287	6.6e-06	-0.688737	2.01e-11	-0.673638	4.53e-12
BAZ1B	2592	2271	1415	2669	2827	2106	1450	2845	2090	1904	1837	2686	-0.135361	0.388789	-0.350598	0.000198541	-0.902397	6.52e-26
BAZ2A	1112	979	559	1097	1189	898	706	1343	1061	1500	1487	2024	-0.135253	0.443056	-0.130462	0.266516	-0.000709856	0.99584
BAZ2B	106	87	71	162	173	116	122	238	182	373	382	606	0.339534	0.19097	0.655001	0.000160753	1.40477	1e-20
BBC3	50	34	21	183	166	117	102	150	132	417	337	446	1.73402	1.58e-16	1.5247	4.9e-13	2.59834	6.3e-42
BBIP1	88	86	67	128	128	97	111	176	130	191	120	258	0.114203	0.803569	0.414166	0.0527879	0.261627	0.179668
BBOX1	0	0	0	0	2	0	0	0	0	4	2	1	1.33852	NA	0	NA	2.77917	0.249606
BBS1	3	6	1	2	9	0	9	5	10	11	12	13	-0.292141	NA	0.993561	0.309332	0.962258	0.245476
BBS10	159	110	84	195	208	156	173	315	227	431	356	703	0.247314	0.389048	0.649937	0.000111957	1.11236	9.45e-14
BBS12	17	21	14	36	39	23	32	60	43	103	82	128	0.480985	0.402726	1.0014	0.00283531	1.64168	1.11e-08
BBS2	324	346	197	471	535	335	348	560	419	865	780	1229	0.204681	0.273417	0.255063	0.0479542	0.783727	1.84e-13
BBS4	95	76	48	98	109	78	84	128	111	168	171	245	-0.032247	0.95414	0.209331	0.361817	0.480553	0.0063047
BBS5	6	8	2	18	6	4	3	5	17	16	6	17	0.383333	NA	0.310159	0.759937	0.362351	0.640161
BBS7	264	244	168	352	322	222	205	367	311	409	437	627	-0.0274518	0.940889	0.0101685	0.957877	0.174114	0.174364
BBS9	66	58	36	82	95	67	60	106	73	283	264	397	0.193972	0.644037	0.2184	0.388022	1.6218	2.43e-20
BBX	706	711	460	850	907	695	630	1250	751	1121	1199	1697	-0.039411	0.907098	0.0971722	0.543293	0.145581	0.258821
BCAM	1024	839	457	1286	1209	836	1036	1284	1471	4647	3906	5264	0.120229	0.619816	0.394307	0.00169976	1.67433	2.65e-52
BCAN	66	81	33	87	88	54	49	54	61	85	67	102	-0.063868	0.922616	-0.459424	0.08859	-0.424496	0.0667239
BCAP29	1081	1052	685	1243	1362	1012	832	1226	1106	1332	1202	2094	-0.0640092	0.764933	-0.195926	0.0665588	-0.250625	0.00728733
BCAP31	4566	4392	2573	5939	5741	4169	4166	5479	5418	6100	5006	7161	0.0411647	0.844081	0.0480861	0.672435	-0.263246	0.00156406
BCAR1	1237	1042	612	825	691	556	429	718	739	712	562	626	-0.885861	2.88e-10	-0.967619	8.66e-13	-1.49673	5.22e-31
BCAR3	1358	1279	743	1188	1177	834	666	1131	1006	1343	1236	1777	-0.495328	4.32e-09	-0.628805	6.03e-15	-0.564651	1.4e-13
BCAS1	32	33	13	32	40	34	17	44	28	689	597	952	0.039888	0.960512	-0.168472	0.644185	3.90764	1.2e-79
BCAS2	700	666	406	1052	987	754	755	962	1038	1216	943	1730	0.237377	0.13623	0.294448	0.0124483	0.177978	0.107017
BCAS3	80	99	33	96	113	83	64	108	109	396	377	521	0.0703717	0.892941	0.0671264	0.810125	1.69922	1.04e-23
BCAS4	97	103	61	144	142	116	145	206	159	317	287	459	0.207124	0.512756	0.61387	0.000333079	1.07848	4.73e-13
BCAT1	996	937	621	1386	1514	1118	1060	1904	1322	2853	3032	4957	0.229042	0.166652	0.367309	0.00159802	1.11888	1.25e-27
BCAT2	804	772	416	1017	950	695	664	924	892	1218	919	1304	0.00899195	0.978468	-0.0194698	0.902366	-0.126205	0.257023
BCCIP	1540	1505	884	1842	1757	1174	1163	1625	1453	1198	1021	1848	-0.145758	0.362012	-0.234822	0.0216207	-0.90592	2.03e-24
BCDIN3D	22	11	18	33	30	22	33	30	28	48	50	84	0.283639	0.725856	0.478686	0.272699	0.849416	0.014271
BCHE	1	0	1	0	3	1	1	4	3	6	4	6	0.552704	NA	1.57049	0.383228	2.03835	0.159409
BCKDHA	4	2	1	3	1	7	4	4	4	6	4	5	0.340225	NA	0.47392	0.725188	0.208943	0.84924
BCKDHB	216	206	161	334	283	234	211	417	227	506	484	809	0.101634	0.782794	0.151463	0.452978	0.645356	1.92e-05
BCKDK	499	466	281	643	581	455	343	611	547	864	747	885	0.0139093	0.969849	-0.0978695	0.526915	0.0894176	0.481845
BCL10	536	531	334	560	582	426	506	683	686	1015	812	1566	-0.261544	0.115555	0.0672461	0.660383	0.307426	0.0055739
BCL11A	1	2	0	0	1	1	0	0	1	1	2	2	-0.878695	NA	-1.73407	NA	-0.107743	0.957357
BCL2	37	30	18	39	45	37	15	32	16	6	6	14	0.110159	0.902667	-0.794725	0.0463885	-2.65561	1.04e-10
BCL2L1	5884	5238	2894	3976	4174	2940	2021	3203	2819	6425	5328	7215	-0.73885	9.86e-18	-1.14153	1.36e-42	-0.469568	1.46e-08
BCL2L11	158	129	91	253	271	194	120	315	225	273	268	325	0.503831	0.0207552	0.406155	0.0322736	0.269383	0.121823
BCL2L12	902	697	436	1257	938	709	741	1150	1122	767	608	818	0.0951709	0.732083	0.220662	0.123957	-0.80328	3.06e-11
BCL2L13	827	726	417	1035	1052	747	651	1255	909	1749	1499	2357	0.115647	0.541239	0.152004	0.186834	0.577046	4.18e-10
BCL2L14	5	2	2	6	6	4	8	7	2	31	21	40	0.414324	0.823065	0.599064	0.541777	2.40796	0.000323203
BCL2L2	342	350	199	409	391	276	259	460	398	538	423	715	-0.148425	0.493676	-0.0383704	0.817459	-0.0326172	0.800041
BCL2L2-PABPN1	1	0	1	0	1	2	2	0	1	1	2	2	0.192448	NA	0.29027	NA	0.33954	0.862861
BCL3	258	252	139	299	279	171	155	163	208	280	192	333	-0.218119	0.455738	-0.628269	0.000269773	-0.624604	6.75e-05
BCL6	58	49	30	161	195	112	129	195	185	463	370	692	1.35032	1.28e-11	1.5411	6.95e-16	2.52258	7.04e-47
BCL7A	185	157	99	216	251	143	126	231	217	371	284	405	0.0431971	0.924669	0.0150899	0.949968	0.338875	0.0265616
BCL7B	1183	1126	651	1347	1277	907	618	1088	868	991	784	1197	-0.163501	0.248009	-0.562798	5.27e-10	-0.92558	1.71e-27
BCL7C	257	205	141	336	273	207	258	379	357	632	457	658	0.0113975	0.979524	0.367102	0.0166176	0.606254	4.99e-06
BCL9	177	154	80	166	177	130	90	170	137	220	224	308	-0.198784	0.495968	-0.402108	0.0215954	-0.0490344	0.77326
BCL9L	881	777	371	630	548	408	206	637	445	285	410	305	-0.74007	0.106909	-1.03702	0.00242871	-1.85747	2.13e-09
BCLAF1	2077	2031	1340	2556	2882	2175	1459	2299	2058	1370	1385	2217	0.0580727	0.786918	-0.278646	0.00533873	-1.09718	3.63e-35
BCMO1	5	3	4	1	2	3	2	2	7	11	10	14	-1.42095	NA	-0.507074	0.653887	0.579889	0.474425
BCO2	0	1	11	0	0	1	1	0	0	1	2	10	-4.35371	NA	-4.28282	0.10656	-1.45374	0.503513
BCOR	726	643	391	567	670	447	319	597	466	640	619	845	-0.477734	6.4e-05	-0.714388	3.92e-11	-0.670646	3.61e-11
BCORL1	109	83	54	118	99	74	60	112	103	140	134	171	-0.174576	0.666418	-0.20035	0.40964	-0.0677819	0.743748
BCR	1523	1432	782	1580	1618	1194	902	1479	1235	1361	1272	1636	-0.170852	0.202539	-0.395529	1.08e-05	-0.719997	3.06e-18
BCS1L	190	200	113	245	263	180	168	186	199	177	144	202	0.032335	0.941477	-0.197919	0.288633	-0.874743	5.67e-09
BDH1	533	502	298	665	678	448	399	581	531	733	604	876	0.00422143	0.989332	-0.169012	0.157314	-0.199491	0.0506332
BDH2	25	28	22	37	47	32	29	44	57	128	119	209	0.195619	0.770262	0.418292	0.224599	1.63126	2.11e-10
BDKRB1	1	1	2	1	0	0	0	2	0	1	2	1	-2.41805	NA	-1.56184	NA	-1.00003	0.574584
BDKRB2	14	5	7	9	7	5	4	9	13	7	7	8	-0.741157	NA	-0.381578	0.638352	-1.17506	0.0635497
BDNF	92	82	53	99	84	81	108	150	139	468	320	679	-0.193575	0.630669	0.455389	0.0283442	1.72674	6.63e-25
BDP1	390	362	245	400	433	349	259	480	293	287	377	525	-0.173704	0.543944	-0.330848	0.0471521	-0.700983	1.09e-06
BEAN1	16	16	2	17	22	13	5	18	15	91	77	89	0.234263	0.825064	-0.179378	0.780712	2.04734	7.09e-08
BECN1	359	359	181	414	427	306	216	492	302	385	379	538	-0.0521749	0.887496	-0.201931	0.220006	-0.38747	0.00445
BEGAIN	9	11	6	6	10	8	2	7	3	19	11	15	-0.522108	0.683251	-1.49862	0.0491303	-0.131595	0.837598
BEND3	126	146	94	112	119	68	43	65	57	36	34	46	-0.737066	0.00103546	-1.52175	1.67e-13	-2.61	4.08e-35
BEND6	100	82	55	110	118	73	83	129	116	171	122	263	-0.0795798	0.876422	0.111764	0.668918	0.267494	0.166644
BEND7	209	187	115	263	238	193	183	308	266	332	326	557	0.0274664	0.944161	0.206952	0.197117	0.297647	0.0251667
BEST1	8	11	6	10	18	8	9	17	13	78	80	98	0.0994394	0.942538	0.274671	0.6651	2.42838	8.58e-10
BEST3	1	3	3	2	0	4	3	2	4	4	0	2	-0.647123	NA	-0.0391572	0.982623	-1.24693	0.32595
BEST4	3	2	0	2	1	0	1	2	4	4	3	4	-1.1166	NA	0.191334	0.918504	0.287564	0.833337
BET1	158	127	95	267	237	210	256	364	305	459	398	774	0.491714	0.00930725	0.927204	7.78e-10	1.13018	7.6e-16
BET1L	308	307	138	355	325	220	247	347	282	630	503	656	-0.145157	0.613153	-0.105171	0.56903	0.351501	0.0102492
BFAR	585	528	313	692	686	462	500	803	573	1130	933	1410	-0.0512439	0.84308	0.043533	0.76559	0.352686	0.00041586
BFSP1	27	38	14	46	34	22	37	46	33	80	57	93	-0.0489222	0.959286	0.225343	0.578868	0.616265	0.0385852
BGLAP	1	0	1	0	2	3	2	2	0	5	3	1	0.937301	NA	0.634716	NA	1.27544	0.450216
BHLHA15	2	1	0	2	1	1	0	1	0	5	1	2	0.0705393	NA	-1.73305	NA	0.589915	0.730154
BHLHB9	16	16	8	20	17	17	20	39	25	81	64	108	0.0272821	0.982079	0.709538	0.0915739	1.72179	2.13e-07
BHLHE40	926	785	422	536	538	354	356	542	502	1458	1053	1513	-0.981776	6.28e-16	-0.94027	4.04e-15	0.0123163	0.927471
BHLHE41	272	260	149	404	358	271	211	333	327	643	542	1010	0.184601	0.415478	0.000587065	0.99791	0.733933	4.45e-10
BICD1	219	201	109	196	212	132	122	207	225	188	178	268	-0.383859	0.0655428	-0.286038	0.0983378	-0.668816	4.52e-06
BICD2	1002	983	502	988	974	705	519	845	712	1079	906	1497	-0.303022	0.00646192	-0.60467	6.18e-11	-0.444949	3.36e-07
BID	869	859	478	1009	947	678	654	1004	821	1122	874	1333	-0.160511	0.301911	-0.180207	0.0929412	-0.335728	0.000236568
BIK	631	578	342	884	771	575	507	690	644	676	482	804	0.105662	0.636039	-0.0938246	0.503547	-0.597001	1.4e-08
BIN1	925	768	437	1077	980	665	683	952	950	1165	970	1248	-0.0572493	0.836773	-0.051418	0.744177	-0.235552	0.0385425
BIN2	0	1	0	1	0	0	0	0	0	1	1	3	-0.446072	NA	-1.33697	NA	1.16292	0.659383
BIN3	181	191	102	187	204	170	117	212	192	232	183	268	-0.160357	0.601469	-0.225218	0.215697	-0.401669	0.0073088
BIRC2	571	545	332	812	808	649	592	1091	812	1120	1116	1786	0.235179	0.116085	0.41398	0.000117659	0.523073	9.42e-08
BIRC3	394	371	201	557	542	427	193	377	258	204	220	288	0.256245	0.157387	-0.582531	7.66e-06	-1.3628	4.51e-29
BIRC5	3404	3282	1959	4831	4260	3409	3568	5787	4358	1642	1533	2124	0.115168	0.406806	0.307076	0.000164596	-1.63806	3.14e-105
BIRC6	865	830	471	906	942	682	466	752	718	1010	1115	1652	-0.187054	0.240477	-0.516137	6.74e-07	-0.136309	0.186547
BIVM	322	310	173	405	403	331	312	494	362	812	749	1218	0.0951244	0.710842	0.186226	0.170985	0.845153	2.04e-15
BLCAP	1457	1343	794	1921	1920	1345	1356	1912	1726	3343	2821	4281	0.111966	0.428597	0.131526	0.149997	0.605898	2.15e-16
BLM	322	330	186	349	414	273	254	325	277	109	101	163	-0.110695	0.694601	-0.308568	0.0359246	-2.10989	8.16e-53
BLMH	618	568	319	670	607	516	401	616	539	521	461	660	-0.150677	0.379694	-0.298662	0.00536694	-0.79996	3.73e-17
BLNK	1	4	0	2	1	2	2	3	1	6	4	22	-0.34903	NA	-0.0393872	0.983336	1.67711	0.125195
BLOC1S1	24	26	12	38	34	27	54	49	56	111	69	112	0.266072	0.710842	1.04367	0.00163473	1.31083	8.08e-06
BLOC1S2	431	396	290	588	574	392	451	689	540	591	515	1033	0.0329108	0.929155	0.21603	0.138423	-0.0502497	0.718311
BLOC1S3	203	185	132	256	198	159	163	225	246	289	297	407	-0.19636	0.470376	-0.076447	0.703869	-0.0134963	0.935024
BLOC1S4	124	114	66	160	154	112	116	180	189	320	234	357	0.0714802	0.870825	0.320489	0.0897787	0.654025	2.52e-05
BLOC1S5	78	60	42	118	97	83	133	193	171	341	306	488	0.310819	0.317594	1.11304	3.32e-10	1.71227	1.65e-26
BLOC1S6	533	485	350	685	748	550	457	813	611	863	809	1296	0.105419	0.629997	0.0772209	0.58055	0.154365	0.15575
BLVRA	312	314	180	450	377	287	337	478	398	578	510	802	0.0461125	0.8808	0.241895	0.0617664	0.288113	0.0102516
BLVRB	1011	989	577	1648	1330	1000	1280	1752	1555	3129	2705	3759	0.201835	0.176995	0.489965	9.21e-07	0.969207	4.04e-26
BLZF1	554	495	355	532	528	395	362	528	432	663	598	1053	-0.379839	0.00428584	-0.451926	8.91e-05	-0.248494	0.021388
BMF	20	11	8	95	89	65	77	182	136	336	316	358	2.25937	6.17e-13	2.96163	1.28e-23	3.78681	2.52e-41
BMI1	898	892	562	1119	1049	861	828	1433	1061	1450	1415	2514	-0.0558783	0.827722	0.12464	0.335353	0.223506	0.0340187
BMP1	388	394	207	544	473	365	365	569	550	1363	1120	1448	0.0715736	0.802249	0.236845	0.0820592	1.0799	1.15e-22
BMP2	0	3	0	5	3	3	1	0	1	4	0	3	1.49909	NA	-0.844704	NA	0.301585	0.856437
BMP2K	110	107	60	112	136	97	59	134	85	67	88	121	-0.0919796	0.854702	-0.368246	0.116342	-0.942014	2.06e-06
BMP4	321	309	188	295	314	224	291	412	420	777	729	1049	-0.392566	0.00582289	0.104601	0.468332	0.705701	1.13e-11
BMP5	0	0	1	0	1	0	0	1	0	1	1	3	-0.446072	NA	-0.37518	NA	1.16848	0.624692
BMP6	13	11	8	14	14	8	6	11	12	9	11	14	-0.264075	0.83165	-0.512202	0.438166	-0.854443	0.105767
BMP8A	3	2	1	0	0	0	2	2	1	1	2	3	-3.81681	NA	-0.559818	NA	-0.925935	0.519261
BMP8B	99	81	47	98	80	71	51	78	59	92	97	126	-0.271974	0.467508	-0.617797	0.00685084	-0.450408	0.0249491
BMPR1A	483	401	285	556	565	431	354	609	465	600	574	1012	-0.0136541	0.969302	-0.0825664	0.586302	-0.0622722	0.619016
BMPR2	406	365	259	543	586	429	438	747	591	1057	1032	1736	0.16979	0.387453	0.410774	0.000465998	0.926481	3.15e-19
BMS1	1408	1378	790	1401	1513	1089	859	1167	1073	794	779	1124	-0.249533	0.0256482	-0.54763	4.24e-10	-1.34122	2.7e-58
BNC1	348	364	249	253	224	169	124	215	178	128	173	225	-1.01435	5.61e-12	-1.27829	1.01e-18	-1.82803	2.91e-39
BNC2	0	2	0	1	3	2	0	1	0	0	1	2	1.22327	NA	-1.19628	NA	-0.375058	0.864546
BNIP1	107	103	75	144	117	106	59	117	84	81	55	81	-0.0643191	0.902477	-0.517956	0.0175161	-1.3405	7.12e-12
BNIP2	493	465	335	646	713	584	511	805	668	815	761	1338	0.162948	0.438076	0.241535	0.0649901	0.195833	0.0964957
BNIP3	1225	1091	683	1651	1462	1143	766	1176	1045	1032	822	1476	0.0867989	0.634365	-0.360803	0.000118508	-0.800974	5.95e-21
BNIP3L	628	582	344	967	966	700	598	939	800	1460	1325	2374	0.345435	0.00338575	0.235347	0.0308529	0.77614	2.07e-17
BNIPL	1	5	2	2	5	3	13	4	9	39	30	53	-0.0999764	0.96911	1.41068	0.0972177	2.97227	1.29e-05
BOD1	540	519	293	703	630	492	463	847	555	951	798	1226	0.0206614	0.948847	0.102162	0.466477	0.204976	0.0640251
BOD1L1	396	351	242	539	538	375	280	405	406	612	577	929	0.124874	0.5616	-0.218951	0.0867786	0.143506	0.203049
BOK	594	517	301	813	597	463	468	819	757	1141	934	1085	-0.00997694	0.982079	0.176498	0.289978	0.26446	0.0576878
BOLA1	89	101	54	179	183	107	162	234	191	344	266	359	0.514453	0.0237738	0.916763	2.06e-07	1.06598	5.32e-11
BOLA2B	18	15	14	20	15	9	12	21	16	18	8	21	-0.551937	0.514738	-0.326708	0.567741	-0.977348	0.0286018
BOLA3	217	171	121	274	270	218	205	287	293	214	155	255	0.166717	0.544947	0.271931	0.0923564	-0.648436	4.21e-06
BOP1	634	624	375	828	737	479	304	472	619	256	235	293	-0.111409	0.72296	-0.591256	8.61e-05	-1.98409	7.11e-45
BORA	488	473	299	648	676	480	376	680	563	350	303	517	0.0936314	0.667888	-0.0114261	0.942706	-1.06073	3.59e-25
BPGM	180	154	106	282	277	192	222	350	290	983	835	1409	0.346649	0.0463226	0.609716	3.7e-06	1.92228	1.63e-64
BPHL	65	59	36	90	91	64	67	105	91	160	162	197	0.196464	0.649733	0.361254	0.130218	0.773755	5.3e-05
BPNT1	350	372	237	524	510	411	397	666	519	836	724	1303	0.167233	0.415633	0.349064	0.00451502	0.610011	1.52e-08
BPTF	841	729	477	1024	1065	746	569	887	779	1047	1158	1677	0.0476141	0.84308	-0.232401	0.031614	-0.0214677	0.844324
BRAF	73	80	49	91	77	58	68	117	75	151	136	217	-0.265482	0.487568	-0.00315834	0.992134	0.368618	0.0586406
BRAP	239	239	129	287	327	191	204	299	248	305	308	455	-0.0128881	0.97591	-0.0385771	0.841912	-0.119626	0.39726
BRAT1	1146	993	592	1433	1243	931	888	1113	1393	1763	1337	1904	-0.0128173	0.974263	-0.0187136	0.920662	-0.0437515	0.753827
BRCA1	648	695	426	828	868	698	506	1014	630	218	281	358	0.0168017	0.967248	-0.107781	0.532257	-1.99141	3.68e-51
BRCA2	145	184	102	232	233	187	93	194	129	38	68	66	0.177123	0.636138	-0.435535	0.0363424	-2.25899	2.45e-30
BRCC3	1155	1065	710	1523	1447	1101	960	1674	1226	1349	1272	2039	0.0472276	0.827722	0.0227921	0.859331	-0.288012	0.00106712
BRD1	480	440	255	526	495	377	286	473	507	627	584	834	-0.161043	0.427016	-0.248909	0.0507547	-0.129773	0.266662
BRD2	128	107	57	196	142	144	124	147	130	173	185	240	0.327851	0.2618	0.135249	0.573382	0.118007	0.547037
BRD3	254	279	172	477	477	335	317	521	469	667	570	837	0.441668	0.000998565	0.521576	1.04e-05	0.613213	1.32e-08
BRD4	1677	1311	761	1632	1704	1224	834	1393	1401	1111	1084	1307	-0.11365	0.61495	-0.390884	0.00095462	-0.995441	1.13e-20
BRD7	649	560	335	738	794	602	579	759	731	836	765	1255	0.0614957	0.80202	0.0866557	0.515081	-0.0540423	0.631694
BRD8	678	608	398	1570	1499	1100	965	1472	1320	1312	1310	1881	0.883862	1.1e-26	0.798717	4.41e-22	0.476977	4.01e-09
BRD9	348	290	202	327	354	244	208	261	281	366	321	446	-0.28541	0.125988	-0.512853	0.000162956	-0.505266	4.17e-05
BRE	225	249	128	290	291	233	222	251	291	437	342	545	0.0287427	0.944607	0.0137539	0.950099	0.20295	0.165131
BRF1	364	326	184	396	359	272	221	351	341	467	393	466	-0.176836	0.463648	-0.285868	0.0557491	-0.303988	0.0200696
BRF2	57	70	26	82	81	57	52	95	63	66	86	91	0.123168	0.834534	0.111324	0.740606	-0.234205	0.359383
BRI3	790	748	460	1085	964	686	865	1145	1166	3211	2401	3861	0.0254386	0.932138	0.323343	0.00371879	1.30405	8.68e-42
BRI3BP	1078	1031	602	1214	1232	953	544	1234	806	371	381	587	-0.0829884	0.753647	-0.454608	0.000244186	-1.95988	7.18e-65
BRICD5	33	27	15	36	18	23	19	25	25	16	12	16	-0.362994	0.625267	-0.456439	0.306382	-1.68712	1.11e-05
BRIP1	683	619	417	696	766	632	447	669	577	228	207	356	-0.129604	0.528663	-0.384183	0.000819974	-2.07843	2.39e-80
BRIX1	571	514	309	430	413	332	307	339	316	318	233	544	-0.654885	6.9e-05	-0.856767	1.01e-08	-1.31875	7.15e-21
BRK1	1112	1012	624	1385	1391	969	1155	1710	1370	2409	2041	3323	0.0255814	0.912903	0.273966	0.00217516	0.555143	2.32e-12
BRMS1	907	826	466	1084	1009	714	758	996	1033	913	736	1038	-0.0609438	0.805728	0.00941979	0.952181	-0.629029	3.69e-10
BRMS1L	148	158	100	245	212	167	133	264	178	168	182	291	0.191578	0.5296	0.120588	0.562253	-0.300419	0.0639495
BROX	929	790	582	1328	1327	1037	1018	1718	1457	2106	2162	3748	0.252926	0.0952337	0.485356	1.01e-05	0.823337	3.1e-16
BRPF1	445	421	218	335	339	244	155	255	269	265	230	271	-0.642369	1.66e-05	-1.02036	9.98e-14	-1.40314	3.96e-27
BRPF3	656	497	321	642	660	411	366	700	584	863	910	1156	-0.202571	0.310982	-0.201571	0.148381	0.0729381	0.571803
BRSK1	8	5	3	8	7	3	4	14	15	45	33	44	-0.250971	0.881695	0.670163	0.354681	2.01979	0.000128803
BRSK2	6	5	4	8	3	6	4	5	4	16	14	21	-0.234893	NA	-0.564598	0.548058	0.817815	0.211406
BRWD1	448	395	282	602	694	528	476	754	655	1285	1219	2102	0.275364	0.0838264	0.374492	0.0019318	1.06498	3.31e-24
BRWD3	209	178	118	228	245	181	181	353	242	640	642	1005	-0.0438935	0.908972	0.247586	0.119349	1.23045	4.4e-23
BSCL2	46	33	22	49	36	27	31	54	40	78	78	81	-0.269928	0.655104	-0.0485856	0.908961	0.323301	0.255246
BSDC1	542	488	281	684	662	463	521	961	829	1371	1230	1640	0.0498677	0.848199	0.455111	2.15e-05	0.774979	1.2e-15
BSG	7196	6519	3892	9893	8580	6114	7437	9645	9902	15106	10999	18024	0.0593107	0.801432	0.282574	0.00871386	0.391028	5.81e-05
BSN	8	9	4	11	6	8	12	8	9	16	13	13	-0.14795	0.931597	0.16538	0.846432	0.100835	0.879059
BSPRY	546	518	296	669	635	530	374	748	514	592	497	661	0.0267225	0.937913	-0.103335	0.497705	-0.555509	1.33e-06
BST1	1	0	0	4	2	2	2	1	3	5	3	1	2.42754	NA	2.12245	NA	2.16805	0.200786
BST2	1681	1531	936	2159	2120	1508	1724	2334	2035	2899	2285	3415	0.0606316	0.764076	0.214366	0.0285999	0.119987	0.1923
BTAF1	472	525	308	592	579	457	317	557	478	509	586	818	-0.101916	0.675029	-0.322012	0.0107422	-0.395121	0.000434297
BTBD1	720	689	424	826	896	665	500	990	764	776	804	1292	-0.0354451	0.90614	-0.0808723	0.570457	-0.306149	0.00454294
BTBD10	691	636	376	705	663	534	470	786	696	755	616	1035	-0.250763	0.0517008	-0.16126	0.144932	-0.443605	1.26e-06
BTBD11	5	2	3	5	5	4	2	3	2	4	2	4	0.0538185	NA	-0.886865	0.471781	-0.958032	0.326697
BTBD16	0	0	0	0	0	0	0	0	0	1	2	3	0	NA	0	NA	2.43644	0.426253
BTBD19	8	12	4	2	10	3	0	2	1	3	2	2	-1.0806	NA	-3.36143	0.00582743	-2.66987	0.00273403
BTBD2	1637	1496	836	2232	1943	1428	1400	2285	2153	3948	3256	3982	0.0858227	0.717847	0.207588	0.0910873	0.595111	8.54e-09
BTBD3	145	114	76	162	153	89	90	165	135	175	192	282	-0.158496	0.660332	-0.144524	0.515859	0.0133392	0.945141
BTBD6	762	681	435	1062	906	641	673	993	910	1030	764	1134	0.0443639	0.874495	0.101664	0.454182	-0.292196	0.00606574
BTBD7	380	408	269	431	522	355	246	446	319	444	459	733	-0.126407	0.635767	-0.449163	0.00127039	-0.337696	0.00829497
BTBD8	3	3	2	5	6	4	8	12	4	3	12	13	0.483959	NA	1.23086	0.20317	0.863016	0.31841
BTBD9	155	145	70	198	210	142	103	186	169	247	301	323	0.168702	0.627631	-0.0409503	0.869508	0.336094	0.0441397
BTC	63	43	41	87	77	75	58	108	69	185	182	312	0.279774	0.511224	0.296985	0.273364	1.23877	9.35e-10
BTD	91	68	45	108	114	83	76	129	90	203	231	247	0.168168	0.70208	0.17611	0.498323	0.828699	8.38e-06
BTF3	6207	5765	3623	7996	8032	5647	5930	8097	7537	12546	9753	18278	0.0492208	0.816571	0.120449	0.253854	0.416248	1.14e-06
BTF3L4	589	562	348	753	764	534	512	699	588	723	664	1183	0.0284851	0.927179	-0.0845332	0.543582	-0.18241	0.0930216
BTG1	324	291	208	897	868	679	1074	1146	1047	3924	3063	6318	1.14108	5.2e-15	1.65832	1.09e-32	3.02908	2.64e-113
BTG2	78	70	46	107	94	67	54	101	73	108	116	181	0.0405638	0.944663	-0.135163	0.624938	0.112238	0.605568
BTG3	631	643	411	712	679	524	506	641	596	448	380	651	-0.243046	0.113517	-0.302075	0.00907998	-1.14833	5.85e-29
BTN2A1	246	258	151	333	304	245	182	351	272	456	453	644	0.0112184	0.977378	-0.0744618	0.663973	0.30605	0.0117828
BTN2A2	78	78	38	146	172	124	105	166	165	240	231	395	0.783036	0.000171642	0.818962	1.63e-05	1.21422	7.46e-13
BTN3A1	91	92	46	152	161	103	127	224	151	466	453	656	0.445895	0.0524433	0.776574	6.65e-06	1.85116	2.47e-35
BTN3A2	180	152	102	304	292	211	255	390	335	1070	923	1205	0.473301	0.00311118	0.8184	5.12e-10	1.95662	4.19e-62
BTN3A3	36	33	24	82	76	45	70	117	89	204	215	305	0.692865	0.0249819	1.20368	3.83e-07	2.01635	9.72e-22
BTRC	217	233	129	268	307	204	251	390	307	474	412	539	0.00966634	0.982079	0.356614	0.013598	0.374812	0.00355865
BUB1	2168	1931	1206	2751	2617	2072	1688	3171	2345	914	942	1491	0.0747115	0.710842	0.0686548	0.56458	-1.61306	3.34e-74
BUB1B	1155	973	615	1241	1299	970	615	1252	935	400	369	555	-0.0551223	0.820064	-0.344521	0.00135372	-1.98715	5.86e-88
BUB3	3536	3327	2035	4408	4289	3265	2732	4013	3841	2969	2402	4303	0.00953314	0.96911	-0.102469	0.288859	-0.835149	6.83e-28
BUD13	298	305	162	384	327	239	239	310	248	263	242	349	-0.104495	0.716191	-0.275911	0.0641181	-0.770448	1.29e-09
BUD31	505	486	289	790	698	544	618	821	734	925	808	1380	0.248508	0.0882135	0.421322	8.88e-05	0.331715	0.000958544
BVES	28	29	12	33	37	20	27	34	24	33	30	67	-0.0270822	0.980212	-0.0247022	0.962482	-0.0381865	0.921096
BYSL	674	638	397	591	522	352	266	365	347	225	229	282	-0.653731	2.13e-08	-1.15685	3.13e-25	-2.14643	8.18e-83
BZW1	3426	3472	2151	4171	4085	3154	2896	4168	3522	2148	1962	3435	-0.0896173	0.599997	-0.130601	0.190709	-1.22862	4.51e-52
BZW2	861	892	533	1121	1163	831	726	1057	803	879	752	1230	0.0229707	0.93397	-0.175841	0.113955	-0.627123	1.4e-11
C10orf10	287	262	147	384	352	274	248	393	327	931	718	1080	0.127199	0.600797	0.126023	0.405679	1.04512	8.77e-22
C10orf111	2	0	3	5	5	2	4	10	9	6	9	12	0.770216	NA	1.76328	0.0923818	1.43448	0.128087
C10orf118	333	310	205	476	483	416	284	571	380	542	585	924	0.283835	0.157387	0.158493	0.337554	0.315445	0.0172114
C10orf12	78	56	47	83	72	51	44	96	74	64	55	96	-0.24688	0.583471	-0.142849	0.636908	-0.709791	0.00155497
C10orf2	370	343	202	246	236	198	105	157	158	161	116	191	-0.83623	1.01e-09	-1.47487	1.91e-27	-1.90281	3.7e-48
C10orf25	23	28	10	33	23	19	22	27	26	32	27	58	-0.105582	0.917092	-0.0277518	0.960103	-0.00548564	0.990433
C10orf32	170	189	103	247	256	194	241	338	307	388	406	708	0.178792	0.524026	0.590979	8.57e-05	0.74217	4.96e-08
C10orf35	193	165	105	209	212	141	180	211	187	244	195	267	-0.141973	0.665377	-0.0144998	0.950963	-0.317813	0.0409588
C10orf54	502	438	258	673	571	454	639	916	728	3358	3108	4125	0.0913557	0.686914	0.589668	2.12e-08	2.22529	2.32e-123
C10orf55	26	23	16	11	25	13	15	20	26	12	15	20	-0.830498	0.187207	-0.449838	0.361662	-1.41328	0.000520417
C10orf67	20	16	17	30	28	18	18	21	19	15	17	33	0.0642039	0.9557	-0.242104	0.648947	-0.696004	0.0837326
C10orf76	466	412	231	488	488	371	303	561	452	551	494	684	-0.124501	0.560575	-0.11085	0.421035	-0.280184	0.00934416
C10orf88	91	105	67	119	125	89	85	118	100	174	158	285	-0.0894718	0.844387	-0.157577	0.508397	0.263228	0.145849
C10orf91	10	11	3	15	18	5	15	7	21	22	10	27	0.24522	0.870825	0.573009	0.421897	0.370127	0.543813
C10orf95	143	138	84	249	220	176	347	410	320	528	480	663	0.402994	0.0583744	1.22963	1.83e-16	1.26257	7.6e-19
C11orf1	69	72	38	74	124	64	94	110	100	235	179	358	0.132588	0.80367	0.432969	0.086097	1.1523	1.64e-08
C11orf16	3	1	0	0	3	1	3	3	0	2	1	4	-0.325262	NA	0.366151	NA	-0.0946853	0.9548
C11orf24	673	595	330	617	588	388	361	492	481	336	251	357	-0.417395	0.00275613	-0.593115	7.74e-07	-1.67417	1.34e-48
C11orf30	128	111	79	177	167	152	97	161	172	141	160	244	0.226287	0.479365	0.0655456	0.79169	-0.177497	0.33361
C11orf31	369	344	234	550	462	320	482	647	541	1238	1162	1608	0.053769	0.855861	0.465254	0.000114461	1.13951	9.92e-27
C11orf35	27	22	9	47	22	24	24	26	47	164	105	161	0.281926	0.718563	0.422288	0.33035	1.98604	2.6e-10
C11orf42	0	0	0	0	2	0	0	1	1	2	2	3	1.3511	NA	1.39955	NA	2.67995	0.202957
C11orf44	1	0	0	2	1	2	1	1	2	0	0	0	1.79197	NA	1.51288	NA	-1.92167	0.416317
C11orf45	20	26	5	40	23	24	26	48	36	101	86	137	0.380761	0.577255	0.772511	0.0403174	1.7534	9.41e-09
C11orf48	254	257	145	278	284	243	238	268	293	311	230	270	-0.10779	0.773088	-0.0442704	0.850727	-0.601881	0.000181375
C11orf49	162	149	88	246	201	162	153	262	229	434	347	482	0.193564	0.480374	0.331002	0.0446162	0.737335	6.79e-08
C11orf54	51	63	47	82	98	92	87	153	129	285	345	593	0.332567	0.407268	0.805637	0.000535473	1.93505	4.94e-22
C11orf57	287	284	167	325	371	230	268	524	361	619	582	902	-0.0959648	0.737881	0.271304	0.0562641	0.567096	2.01e-06
C11orf58	2497	2311	1485	3162	3244	2360	2233	3787	3009	3166	2911	5033	0.0542758	0.772327	0.150474	0.110116	-0.142431	0.0906136
C11orf63	19	34	22	55	37	29	33	56	50	122	86	140	0.241449	0.715578	0.505932	0.141162	1.25344	3.85e-06
C11orf65	2	4	2	5	5	5	8	5	5	10	7	13	0.492831	NA	0.856364	0.402825	0.951022	0.253777
C11orf68	597	529	306	735	549	431	490	806	853	935	705	1079	-0.156224	0.52359	0.23169	0.11209	0.000650353	0.997295
C11orf71	16	3	4	22	22	14	24	32	31	73	52	114	0.927222	0.189227	1.58692	0.000700437	2.42733	2.92e-09
C11orf73	188	162	109	244	249	172	182	303	244	316	263	461	0.111524	0.714256	0.304107	0.047518	0.227379	0.0982371
C11orf74	57	53	35	50	68	40	65	74	74	153	104	264	-0.301705	0.544633	0.212763	0.50623	0.860663	0.000206946
C11orf80	182	166	122	269	237	182	224	302	231	400	338	606	0.116376	0.717847	0.329646	0.0418743	0.548235	6.93e-05
C11orf82	172	156	104	168	182	163	112	173	126	38	39	59	-0.161212	0.635388	-0.432742	0.019028	-2.61474	4.25e-43
C11orf83	121	113	63	171	166	103	139	140	158	174	130	192	0.145668	0.720243	0.236478	0.289808	-0.185158	0.344874
C11orf84	536	448	254	602	536	340	365	575	566	432	350	449	-0.16153	0.505653	-0.0604101	0.733524	-0.913757	2.16e-13
C12orf10	319	275	171	414	412	298	300	336	367	462	321	521	0.139206	0.623915	0.061999	0.750233	-0.16447	0.258502
C12orf23	446	406	324	659	628	454	579	966	744	1286	1342	2153	0.11709	0.629094	0.571506	1.66e-06	1.04356	8.97e-22
C12orf29	270	241	144	294	272	235	167	298	208	186	173	372	-0.114615	0.739478	-0.321309	0.0683485	-0.809453	7.63e-08
C12orf4	175	196	128	164	212	150	104	215	133	149	147	217	-0.353037	0.163736	-0.534503	0.00345596	-0.917849	1.87e-08
C12orf42	0	0	0	0	0	0	0	0	0	1	1	1	0	NA	0	NA	1.49869	0.715632
C12orf43	23	34	13	43	44	31	11	40	39	35	33	39	0.345153	0.620424	-0.0196831	0.970893	-0.30003	0.418879
C12orf44	336	299	202	384	286	226	200	326	233	239	229	283	-0.333806	0.0827376	-0.506835	0.000548617	-1.08853	3.11e-16
C12orf45	102	105	58	91	96	82	89	87	94	117	79	143	-0.383592	0.24316	-0.29818	0.22297	-0.586386	0.00357767
C12orf49	277	272	163	327	270	212	140	450	232	308	388	408	-0.239748	0.683221	-0.217292	0.541598	-0.279375	0.33818
C12orf5	234	223	120	178	179	143	83	149	154	75	69	113	-0.609994	0.000606199	-0.935124	4.63e-09	-2.10133	8.54e-40
C12orf50	0	1	0	2	2	0	1	2	0	1	2	3	1.37044	NA	1.07031	NA	1.48042	0.457166
C12orf55	26	21	13	34	48	28	27	35	24	38	36	39	0.459215	0.458106	0.178915	0.706055	-0.000457139	0.999809
C12orf56	52	31	28	58	57	32	42	53	50	167	143	226	-0.0264716	0.973835	0.0347542	0.928037	1.32594	2.04e-09
C12orf57	326	314	171	474	463	306	411	589	479	911	692	1082	0.19865	0.321036	0.52587	1.56e-05	0.798148	4.19e-13
C12orf60	11	13	9	32	26	19	29	25	23	39	39	69	0.787632	0.219658	0.889291	0.0517819	1.18845	0.002154
C12orf61	4	4	1	4	7	4	1	7	7	3	2	2	0.356383	NA	0.36346	0.77333	-1.24489	0.232846
C12orf65	310	268	150	470	418	334	449	561	518	684	548	898	0.341455	0.0353917	0.742536	1.16e-09	0.616551	1.04e-07
C12orf66	57	59	35	53	74	52	39	52	37	75	71	110	-0.1684	0.759059	-0.588812	0.036424	-0.183486	0.4702
C12orf73	67	64	36	60	70	57	59	67	59	113	83	153	-0.24166	0.603958	-0.186833	0.531423	0.118548	0.622417
C12orf75	269	240	140	355	323	237	343	464	398	425	346	685	0.080523	0.800455	0.554666	5.28e-05	0.209972	0.120622
C12orf76	42	31	17	87	74	47	98	131	100	221	184	312	0.790788	0.00880034	1.53444	6.5e-11	2.05606	1.82e-21
C12orf79	3	5	5	7	6	4	0	1	3	8	8	16	-0.0933886	NA	-2.12501	0.066921	0.279421	0.731327
C13orf45	0	0	0	0	1	0	1	1	2	0	1	1	0.515722	NA	2.4775	NA	0.87216	0.740374
C14orf1	479	449	266	800	736	510	670	851	785	1905	1313	2410	0.353975	0.0220715	0.614818	4.79e-07	1.28942	5.44e-31
C14orf119	262	250	170	349	372	248	263	380	323	468	356	676	0.0746472	0.80902	0.141045	0.380322	0.171344	0.19373
C14orf132	1	2	0	0	0	0	1	4	0	1	2	1	-2.76349	NA	0.39298	NA	-0.380264	0.851764
C14orf142	115	97	55	137	120	89	102	162	123	153	128	240	-0.0382222	0.942089	0.187543	0.399626	0.0189211	0.925456
C14orf159	90	75	51	139	140	74	88	123	98	370	298	462	0.274842	0.400092	0.16488	0.492023	1.44741	1.04e-18
C14orf164	2	0	1	5	3	2	6	8	6	7	9	17	1.30062	NA	2.38498	0.051791	2.48537	0.0215928
C14orf166	1380	1279	865	1837	1712	1288	1505	1948	1694	2000	1531	2874	0.0241931	0.93546	0.196382	0.0964386	-0.108907	0.322378
C14orf182	29	34	8	57	45	36	42	67	48	186	138	276	0.563989	0.210045	0.81342	0.00838695	2.14485	2.24e-17
C14orf183	0	0	0	1	1	1	0	0	0	1	0	0	2.00519	NA	0	NA	0.00190975	0.999978
C14orf2	643	647	393	938	837	651	815	1057	905	1253	920	1632	0.104014	0.649733	0.379424	0.0010934	0.223232	0.0431868
C14orf28	21	16	8	38	33	22	34	39	48	92	65	139	0.63459	0.2618	1.09685	0.00269808	1.76755	1.94e-08
C14orf37	0	0	0	0	0	0	0	0	1	1	1	2	0	NA	0.586613	NA	1.84228	0.550619
C14orf79	69	79	38	89	99	87	46	99	86	196	153	255	0.165016	0.718185	-0.0534625	0.861352	0.762197	7.67e-05
C14orf80	230	182	108	303	255	193	187	191	250	92	84	134	0.120386	0.743962	-0.0437413	0.85515	-1.67693	7.3e-23
C14orf93	54	56	22	82	108	60	52	94	98	242	209	252	0.516015	0.13147	0.539156	0.0382549	1.51457	6.48e-13
C15orf26	2	1	0	1	0	0	0	1	0	1	1	1	-1.76996	NA	-1.69907	NA	-0.798904	0.718014
C15orf27	1	4	0	1	3	1	2	4	1	14	3	8	-0.374012	NA	0.169728	0.925151	1.44871	0.200428
C15orf38	204	196	96	198	234	163	96	283	173	200	166	209	-0.13251	0.753896	-0.228409	0.321326	-0.687379	0.000197176
C15orf38-AP3S2	3	0	0	2	3	1	0	0	1	2	6	5	0.640368	NA	-1.73204	NA	1.28655	0.395806
C15orf39	510	489	293	332	300	217	127	221	210	163	174	187	-1.02807	7.62e-16	-1.57471	1.44e-34	-2.22217	2.17e-69
C15orf40	118	132	79	185	158	146	144	228	176	222	197	301	0.154945	0.636921	0.373272	0.0321583	0.183952	0.258409
C15orf41	411	384	262	482	532	357	309	450	379	562	563	943	-0.0559851	0.846559	-0.255669	0.0534496	0.0035383	0.979431
C15orf48	66	51	27	101	113	70	76	86	81	378	316	554	0.569358	0.0386912	0.426591	0.0738354	2.17562	5.45e-33
C15orf52	1472	1419	759	1398	1473	1074	717	1244	1092	1259	1146	1609	-0.290963	0.00577037	-0.610379	2.41e-12	-0.782419	2.23e-21
C15orf57	36	36	22	49	58	40	48	62	54	91	61	110	0.2265	0.697654	0.454834	0.140582	0.532695	0.0405531
C15orf61	29	30	19	48	58	31	24	41	43	60	59	82	0.380874	0.481507	0.103074	0.809796	0.425152	0.146711
C15orf62	11	5	2	17	15	10	25	20	34	48	40	54	0.822527	0.364192	1.83454	0.000472075	2.07639	1.18e-05
C15orf65	3	1	4	1	2	1	4	3	5	25	14	19	-1.47686	NA	0.195928	0.876174	1.88551	0.0149609
C16orf13	388	383	208	539	490	341	420	530	588	775	550	829	0.0674371	0.834534	0.318751	0.0276895	0.215386	0.106468
C16orf3	0	2	1	1	2	2	1	1	2	3	3	2	0.309777	NA	0.0326027	NA	0.488032	0.751069
C16orf45	13	14	6	18	24	14	12	26	16	36	23	33	0.353589	0.717045	0.349894	0.545537	0.564572	0.204555
C16orf46	17	17	9	18	24	18	11	28	17	15	19	27	0.0761655	0.950748	0.0070044	0.99149	-0.432814	0.333239
C16orf52	155	138	80	99	110	91	97	107	95	152	120	225	-0.716293	0.000870369	-0.647376	0.00089671	-0.532375	0.00228872
C16orf54	121	126	63	125	114	71	122	174	167	374	293	469	-0.418506	0.0794129	0.234806	0.226422	0.941422	2.11e-10
C16orf58	240	224	104	286	300	206	138	291	222	335	334	370	0.0829657	0.825064	-0.156759	0.426513	-0.0188017	0.915069
C16orf59	185	171	95	239	223	148	119	188	205	60	41	83	0.017766	0.971454	-0.167894	0.404478	-2.23307	6.58e-37
C16orf62	408	363	210	516	488	373	355	574	474	660	620	839	0.0785653	0.737746	0.164205	0.182359	0.187024	0.0742132
C16orf70	180	149	95	175	174	123	104	170	151	223	213	261	-0.262438	0.305015	-0.35324	0.042401	-0.204682	0.18773
C16orf71	4	4	1	2	3	4	2	7	2	10	9	5	-0.349717	NA	-0.0696161	0.961045	0.579155	0.537666
C16orf72	394	401	249	451	518	369	287	460	346	418	466	623	-0.0638775	0.825064	-0.298461	0.0250734	-0.412235	0.000408262
C16orf74	138	146	86	218	171	145	117	180	190	214	169	231	0.107922	0.772812	0.0359903	0.881551	-0.200132	0.240945
C16orf80	396	405	236	483	478	366	294	418	401	459	383	597	-0.0609241	0.813517	-0.250066	0.0398358	-0.46815	7.31e-06
C16orf86	2	4	0	4	3	0	2	7	8	17	13	14	-0.191222	NA	1.15372	0.305208	2.00912	0.0230021
C16orf87	206	191	120	258	228	163	192	254	231	344	314	512	-0.0966269	0.753896	0.0410369	0.833897	0.22987	0.0868758
C16orf91	166	163	102	174	168	134	124	179	135	165	123	144	-0.276019	0.340367	-0.331911	0.0890878	-0.917444	3.3e-08
C16orf93	11	7	3	16	5	9	7	7	15	11	11	12	0.132203	0.941097	0.155152	0.861255	-0.192512	0.780075
C16orf95	6	4	5	9	6	5	9	8	8	8	9	15	-0.0338116	NA	0.384141	0.663804	0.115476	0.876266
C16orf96	0	1	2	4	4	2	4	1	4	13	19	20	1.25506	NA	1.22724	0.39263	3.14413	0.00272307
C17orf103	30	23	9	51	39	20	39	116	65	560	469	569	0.411498	0.463151	1.45291	8.19e-07	3.79378	1.79e-49
C17orf104	3	2	4	8	3	4	5	7	5	14	5	25	0.26372	NA	0.515796	0.634344	1.23448	0.115928
C17orf107	2	3	0	1	3	2	5	4	5	3	3	4	-0.0909589	NA	1.21925	0.352452	0.116912	0.926824
C17orf49	2	0	1	1	3	3	1	1	2	1	3	0	0.832266	NA	0.0536698	NA	-0.428925	0.8061
C17orf51	120	105	62	110	117	70	60	122	72	55	52	66	-0.370843	0.240678	-0.541	0.014353	-1.65486	4.5e-16
C17orf53	144	112	78	170	193	111	103	142	139	64	61	80	0.0772911	0.860952	-0.149247	0.508397	-1.63785	2.23e-19
C17orf58	144	121	62	180	193	141	161	187	185	351	264	484	0.25303	0.385844	0.384373	0.03784	0.81369	1.41e-07
C17orf59	63	48	18	122	89	77	82	128	112	210	176	227	0.766412	0.00502529	0.990241	1.73e-05	1.35259	6e-11
C17orf62	541	500	299	661	720	451	459	837	642	1081	996	1080	0.0280601	0.939989	0.165676	0.281743	0.333306	0.00802034
C17orf67	46	37	18	47	36	44	57	68	63	54	47	70	-0.0536313	0.947013	0.574499	0.0586196	-0.160216	0.594253
C17orf70	434	411	202	568	493	369	263	454	467	692	573	710	0.0485171	0.89377	-0.167572	0.312187	0.0201215	0.896719
C17orf75	219	253	107	299	337	223	201	334	269	308	271	399	0.16681	0.529093	0.130806	0.457754	-0.16255	0.261797
C17orf80	180	187	117	232	199	162	161	261	216	292	310	378	-0.131244	0.66455	0.0327776	0.874805	0.0850582	0.57581
C17orf82	4	3	5	3	4	5	8	9	6	21	11	16	-0.44196	NA	0.556197	0.544224	1.03412	0.135523
C17orf85	445	420	247	469	450	345	233	454	361	439	378	529	-0.229087	0.17988	-0.453797	0.000134956	-0.653354	1.21e-09
C17orf89	362	391	229	530	514	359	411	571	489	340	252	397	0.0877532	0.735546	0.231582	0.0785532	-0.93138	3.96e-16
C17orf96	228	216	128	230	204	150	105	178	168	83	75	100	-0.38996	0.0419201	-0.702835	3.91e-06	-2.08019	2.15e-42
C17orf97	23	18	10	34	29	21	43	30	34	65	36	71	0.308339	0.709523	0.777232	0.0595977	0.820314	0.0224909
C18orf21	36	39	27	58	40	38	16	44	43	72	74	89	-0.0160495	0.986561	-0.380189	0.288633	0.26517	0.364692
C18orf25	474	380	256	412	468	336	278	402	370	451	451	709	-0.283069	0.0790648	-0.431698	0.000459281	-0.40919	0.000254268
C18orf32	5	8	3	22	7	7	4	6	11	18	12	26	0.735515	0.548029	0.0414229	0.967322	0.85535	0.181108
C18orf54	148	133	79	195	207	155	182	227	204	111	124	228	0.21917	0.483237	0.432499	0.0184944	-0.59398	0.000451303
C18orf56	23	17	12	20	29	21	31	29	26	11	11	28	0.0209027	0.987205	0.405112	0.406794	-1.02729	0.0142503
C18orf8	178	190	96	177	156	148	105	169	172	189	176	268	-0.348161	0.125087	-0.408441	0.0176218	-0.484977	0.00126846
C19orf10	1629	1423	850	2222	2044	1404	1396	2221	1913	2573	2096	3039	0.11972	0.442649	0.152426	0.125896	0.0583999	0.53283
C19orf12	223	249	126	266	290	198	170	279	268	413	345	484	-0.0788577	0.807773	-0.0928726	0.605843	0.129836	0.354781
C19orf24	106	72	41	123	108	71	58	84	94	72	66	80	0.0562889	0.927954	-0.225609	0.409193	-0.911283	2.25e-05
C19orf25	199	189	111	285	247	194	248	362	317	188	173	200	0.124117	0.678844	0.544046	0.000165637	-0.750265	7.61e-08
C19orf26	7	9	3	3	3	2	1	2	2	7	5	2	-1.64013	NA	-2.26045	0.0393405	-1.28286	0.124993
C19orf38	13	15	8	22	16	20	17	19	22	146	118	144	0.281599	0.749304	0.342866	0.496145	2.58671	4.97e-15
C19orf40	50	51	27	54	57	37	48	86	53	29	20	42	-0.207	0.720312	0.188681	0.573382	-1.43696	1.54e-07
C19orf43	2433	2141	1178	2979	2826	2025	1821	2584	2595	4047	2697	4380	0.0413478	0.887946	-0.0466223	0.760323	0.0353821	0.775054
C19orf44	43	47	15	40	43	22	38	56	35	82	84	113	-0.401154	0.44807	-0.0262981	0.951251	0.504999	0.0635937
C19orf47	338	297	185	354	367	264	223	348	354	240	170	288	-0.151645	0.530801	-0.182404	0.22544	-1.17172	3.81e-21
C19orf48	1557	1522	875	1913	1726	1257	943	1457	1341	1315	1130	1331	-0.111428	0.583616	-0.432414	5.71e-05	-0.975055	4.1e-23
C19orf52	239	217	117	279	233	206	197	289	262	316	264	396	-0.0776929	0.807773	0.0421343	0.82499	-0.157817	0.252252
C19orf53	1174	1061	569	1430	1418	1020	1077	1385	1399	1940	1406	2308	0.0622802	0.805206	0.139974	0.272507	0.089846	0.428631
C19orf54	162	185	96	224	239	166	146	194	251	281	238	341	0.0898079	0.816048	0.0693449	0.758261	0.0272701	0.880965
C19orf55	280	284	157	345	389	239	201	314	317	217	224	284	0.0119283	0.976683	-0.147311	0.372179	-0.917429	1.26e-12
C19orf57	118	110	63	144	119	84	67	83	110	74	48	80	-0.167237	0.696986	-0.503902	0.0251806	-1.45868	5.76e-13
C19orf60	256	213	123	396	282	224	275	354	348	421	332	462	0.192682	0.484147	0.392669	0.0149729	0.12178	0.441085
C19orf66	139	158	79	208	201	158	184	193	191	657	584	819	0.182749	0.548794	0.270725	0.136081	1.52767	9.91e-28
C19orf67	0	0	0	1	0	0	0	2	2	4	3	3	0.515722	NA	2.38243	NA	3.23818	0.0846973
C19orf68	171	141	78	201	207	143	118	171	176	209	174	298	0.0908145	0.803947	-0.0872806	0.681369	-0.130652	0.424518
C19orf70	469	465	246	667	598	442	476	595	678	693	516	862	0.121347	0.629997	0.237669	0.0874944	-0.120341	0.354834
C19orf71	94	103	58	128	143	88	62	133	119	72	82	99	0.0682161	0.896755	-0.0759999	0.784138	-0.942565	1.39e-06
C19orf73	6	4	3	7	17	11	14	14	11	20	11	25	1.0258	0.336791	1.25874	0.0737898	1.15385	0.0637011
C1D	190	172	126	257	262	203	194	328	241	260	272	486	0.137291	0.661713	0.269432	0.116155	0.0865754	0.592142
C1GALT1	728	722	391	846	974	698	601	864	725	1307	1209	2127	0.0469314	0.864099	-0.0893834	0.515744	0.3859	0.000165167
C1GALT1C1	230	265	153	352	345	224	242	418	336	457	378	711	0.0748462	0.816335	0.25006	0.100957	0.290181	0.0272532
C1orf100	1	1	0	2	2	3	2	3	5	7	4	9	1.43695	NA	1.98291	0.222854	2.38512	0.0798385
C1orf101	5	7	4	7	11	8	7	8	10	45	39	64	0.283993	0.84308	0.290739	0.7149	2.25826	5.37e-06
C1orf105	0	4	0	0	2	1	1	1	0	22	20	33	-0.802391	NA	-1.32459	0.474289	3.30343	0.000641421
C1orf106	978	946	510	1928	1857	1406	1126	2096	1594	2965	3041	3733	0.687122	8.73e-12	0.623818	2.75e-10	1.09098	3.49e-32
C1orf109	204	201	125	192	212	153	110	186	142	155	152	241	-0.348357	0.0852822	-0.639825	3.23e-05	-0.901165	1.01e-10
C1orf110	2	1	1	2	1	1	0	0	1	0	0	0	-0.429855	NA	-2.23236	NA	-3.77885	0.0594262
C1orf111	1	0	1	1	2	4	0	2	0	0	1	0	1.42188	NA	-0.505555	NA	-1.87589	0.395506
C1orf112	399	405	236	445	454	374	316	505	398	141	168	259	-0.11832	0.634587	-0.129191	0.3915	-1.82079	2.2e-49
C1orf115	18	14	10	19	39	13	23	32	26	103	71	113	0.323851	0.696986	0.596126	0.178998	1.83643	5.82e-08
C1orf116	1641	1569	960	2683	2636	1905	2069	3290	2682	6227	5589	7846	0.370632	2.2e-06	0.587606	1.15e-16	1.30383	4.86e-85
C1orf122	299	298	172	433	313	247	252	424	372	371	269	423	-0.0561313	0.875153	0.0852786	0.639225	-0.467436	0.000487434
C1orf123	274	258	141	406	359	256	263	365	354	625	485	745	0.185537	0.402631	0.204111	0.162705	0.53494	5.5e-06
C1orf131	209	210	128	274	228	190	207	247	270	359	327	466	-0.0813966	0.808526	0.0606921	0.756658	0.136269	0.347828
C1orf137	0	0	0	0	0	1	0	0	0	1	1	1	0.515721	NA	0	NA	1.49557	0.645353
C1orf146	0	0	0	0	0	0	0	1	0	1	1	2	0	NA	0.586613	NA	1.84209	0.55559
C1orf159	265	231	149	361	292	196	182	269	266	286	216	280	-0.0363928	0.931534	-0.20221	0.262032	-0.644353	9.81e-06
C1orf162	0	0	0	2	1	0	1	1	0	5	2	4	1.92344	NA	1.48823	NA	3.34181	0.0674879
C1orf170	44	42	22	47	51	40	37	30	49	73	50	84	-0.0497782	0.953593	-0.215616	0.570457	0.00807941	0.980833
C1orf172	311	314	172	395	360	265	273	451	390	678	492	660	-0.0599093	0.860952	0.127444	0.447937	0.284108	0.0301107
C1orf174	396	335	227	466	421	364	316	484	416	493	388	613	-0.0299599	0.927838	-0.0146938	0.93258	-0.301613	0.00698716
C1orf177	1	0	0	4	3	3	1	3	3	8	5	1	2.76404	NA	2.27656	0.234368	2.82655	0.0750162
C1orf192	30	24	13	43	25	19	11	53	35	44	56	58	-0.0415034	0.971539	0.164528	0.750269	0.336797	0.37892
C1orf195	0	0	0	0	1	0	0	0	0	1	1	2	0.515721	NA	0	NA	1.84216	0.553598
C1orf198	573	556	323	631	594	491	402	609	561	1008	906	1306	-0.169462	0.274288	-0.23823	0.0245805	0.216275	0.0195817
C1orf204	1	2	2	0	2	3	4	4	3	10	7	14	-0.413691	NA	0.767543	0.565133	1.63881	0.096046
C1orf21	58	46	24	57	80	68	49	78	68	230	167	298	0.291306	0.518372	0.263353	0.373944	1.50699	7.99e-13
C1orf210	106	72	45	138	145	101	122	244	181	472	364	580	0.375826	0.165167	0.93317	1.41e-07	1.73826	4.46e-28
C1orf213	14	18	7	29	30	21	42	35	59	105	92	160	0.625731	0.314257	1.4838	5.66e-05	2.25046	5.22e-12
C1orf216	134	130	71	129	140	100	140	212	159	195	195	248	-0.271818	0.335714	0.261184	0.163144	0.00645628	0.972036
C1orf220	0	1	0	5	2	2	5	4	3	1	5	6	2.59095	NA	3.13129	0.0699254	2.48857	0.115945
C1orf226	276	258	147	336	320	226	259	441	341	588	584	662	-0.0430129	0.906161	0.255627	0.0861355	0.520053	2.82e-05
C1orf228	10	5	2	10	7	18	11	3	10	214	166	271	0.74556	0.5946	0.274924	0.787193	4.36504	3.74e-12
C1orf229	4	4	0	4	3	2	4	9	4	17	22	27	-0.212053	NA	0.757336	0.462387	2.15584	0.00355951
C1orf27	253	251	157	313	308	242	247	316	308	435	392	781	-0.0352972	0.930841	0.0499164	0.804361	0.308741	0.0255325
C1orf35	346	313	190	460	411	317	321	433	473	403	291	491	0.0680223	0.822704	0.185969	0.20865	-0.458479	0.000203752
C1orf43	1910	1849	1150	2395	2252	1777	1667	2840	2117	3470	3061	4518	-0.032361	0.875153	0.0634838	0.531947	0.22863	0.00308578
C1orf50	55	55	34	68	67	51	62	91	72	150	106	193	-0.0504231	0.939989	0.288162	0.282103	0.690685	0.000879498
C1orf51	1	3	0	0	0	3	4	3	4	5	6	7	-0.704072	NA	1.19013	0.422827	1.28974	0.289895
C1orf52	314	288	164	326	286	235	240	319	308	371	327	527	-0.264414	0.148718	-0.16145	0.273398	-0.260502	0.0308418
C1orf53	30	31	19	40	43	27	37	62	46	70	51	83	0.0341304	0.970008	0.494931	0.132568	0.408416	0.154901
C1orf54	6	6	2	10	8	11	5	4	15	32	19	37	0.675495	0.602348	0.453338	0.600219	1.72445	0.00382877
C1orf56	68	63	38	89	67	52	63	102	90	194	162	229	-0.121942	0.809365	0.235879	0.356075	0.860926	4.92e-06
C1orf63	382	286	204	547	524	330	637	650	766	1958	1720	3168	0.251749	0.307769	0.914616	4.83e-10	2.00952	2.23e-49
C1orf74	61	40	37	79	60	65	34	85	48	59	68	74	0.145459	0.818348	-0.122135	0.743903	-0.391575	0.152509
C1orf85	157	131	84	226	228	156	147	282	271	646	607	820	0.294043	0.198953	0.543831	0.000397744	1.55029	2.55e-32
C1orf86	267	265	133	396	305	251	266	393	388	659	494	726	0.110124	0.71495	0.314582	0.0379105	0.581615	6.63e-06
C1QBP	3054	2994	1790	4023	3612	2587	2458	3336	3184	1889	1436	2580	-0.0440171	0.845237	-0.149044	0.158217	-1.36206	1.03e-55
C1QL1	65	57	33	87	66	50	48	87	103	171	138	147	-0.0291203	0.969611	0.257799	0.397449	0.657935	0.00470688
C1QL3	1	1	2	0	2	1	0	2	0	0	2	0	-0.935823	NA	-1.57229	NA	-1.9468	0.315601
C1QL4	5	8	3	17	14	14	8	5	10	33	21	28	1.08915	0.227375	0.201831	0.818682	1.44423	0.00877652
C1QTNF1	0	0	0	0	0	3	0	1	0	4	3	5	2.1523	NA	0.586614	NA	3.45721	0.0724282
C1QTNF2	8	6	3	9	7	2	5	15	12	2	2	3	-0.348928	NA	0.539739	0.531601	-2.20096	0.00922398
C1QTNF3	2	5	2	6	3	4	4	7	5	21	24	36	0.113205	NA	0.466287	0.649387	2.22068	0.000968497
C1QTNF6	463	368	208	617	626	420	608	907	895	2379	2020	2684	0.272058	0.0981799	0.876631	6.12e-15	1.86276	5.07e-71
C1R	31	29	18	56	54	35	55	75	54	272	238	404	0.471687	0.259954	0.888611	0.00092915	2.60044	4.96e-32
C1RL	128	153	70	188	209	153	147	194	212	785	733	1080	0.240847	0.352264	0.315348	0.0636132	1.95743	6.23e-50
C1S	3	3	3	4	4	2	6	4	6	16	26	26	-0.295551	NA	0.485461	0.641472	1.97946	0.00476832
C20orf112	93	91	57	115	100	78	80	126	116	284	222	396	-0.140102	0.726958	0.0574921	0.823265	0.951271	2.73e-09
C20orf194	110	97	59	152	125	79	77	144	113	239	234	308	-0.00694986	0.990373	-0.0349979	0.895469	0.626812	0.000156196
C20orf195	0	0	1	0	1	0	1	0	0	1	2	2	-0.446072	NA	-0.37518	NA	1.25344	0.586984
C20orf196	38	27	19	57	38	36	54	57	52	71	69	104	0.225735	0.72191	0.626588	0.0467343	0.599608	0.0301509
C20orf24	317	319	157	449	359	287	201	357	332	211	173	238	0.0594261	0.861479	-0.18483	0.251588	-1.26517	1.47e-21
C20orf26	2	0	0	2	0	4	3	6	2	1	0	3	1.30655	NA	2.13514	NA	0.026275	0.990433
C20orf27	1662	1593	901	2294	1942	1407	1482	1948	2032	1700	1352	1797	0.0216022	0.944607	0.0600519	0.682772	-0.69108	3.82e-11
C20orf96	67	70	40	84	107	85	87	123	116	313	246	420	0.232409	0.544565	0.529419	0.0125732	1.52105	2.05e-18
C21orf140	0	0	0	1	2	1	3	0	1	4	1	4	2.39537	NA	2.61279	NA	3.02005	0.0961644
C21orf2	93	94	53	144	139	102	87	134	123	162	163	195	0.264677	0.402726	0.164886	0.472821	0.192745	0.296848
C21orf33	411	366	248	637	547	415	479	628	518	1313	1118	1763	0.212832	0.22677	0.316713	0.00870949	1.08364	2.72e-26
C21orf58	378	335	184	549	499	399	424	637	619	296	234	368	0.28538	0.0649253	0.562066	8.25e-07	-0.925722	1.5e-16
C21orf59	20	11	5	15	19	3	15	11	23	15	20	29	-0.379818	0.74841	0.164437	0.822309	-0.0750721	0.897321
C21orf62	0	0	1	0	0	0	0	0	0	2	1	2	-1.40787	NA	-1.33697	NA	1.23219	0.65156
C21orf91	175	118	87	158	165	97	75	175	131	204	187	336	-0.28141	0.371427	-0.374382	0.0712601	-0.017693	0.930507
C22orf23	90	83	39	61	87	47	56	80	86	127	117	171	-0.525511	0.0871771	-0.26907	0.301728	0.0492432	0.832785
C22orf24	5	2	4	10	4	3	1	5	3	3	0	1	0.133825	NA	-0.736162	0.55577	-2.43423	0.0310346
C22orf26	4	2	1	3	5	0	4	3	2	3	4	7	-0.243785	NA	0.0837122	0.957841	0.0717392	0.951579
C22orf29	568	551	336	600	598	448	363	598	523	549	630	696	-0.24132	0.161692	-0.335274	0.00717437	-0.553632	5.46e-07
C22orf39	111	134	71	192	176	130	166	237	223	313	243	496	0.234727	0.436468	0.634198	0.000217653	0.771098	6.11e-07
C22orf43	2	0	0	1	2	1	3	0	0	2	3	6	0.634865	NA	0.453372	NA	1.53312	0.372228
C22orf46	114	132	84	202	184	126	183	221	226	303	288	419	0.197516	0.518019	0.580966	0.000450726	0.664159	8.44e-06
C2CD2	436	419	250	401	422	310	301	380	313	509	529	759	-0.37955	0.00972104	-0.492334	7.56e-05	-0.237329	0.0419987
C2CD2L	159	115	83	136	154	72	50	89	74	67	97	114	-0.418376	0.175287	-1.10881	3.8e-07	-1.2918	1.06e-10
C2CD3	183	167	105	221	248	189	160	265	219	332	293	401	0.11893	0.693211	0.140219	0.425732	0.241599	0.0814956
C2CD4A	4	1	2	8	12	2	4	8	8	15	3	17	1.18418	NA	1.13779	0.277514	1.33679	0.123915
C2CD4D	27	26	10	45	23	21	16	26	36	41	24	31	0.0958814	0.930427	-0.0263972	0.96396	-0.281494	0.493812
C2CD5	393	356	219	506	560	440	385	673	465	629	650	979	0.229629	0.217744	0.290754	0.026794	0.279048	0.017471
C2orf15	56	69	35	90	91	76	71	159	108	161	167	240	0.273095	0.493401	0.701913	0.0015292	0.889267	5.83e-06
C2orf16	10	11	5	17	17	14	15	20	16	45	32	35	0.478592	0.622456	0.631127	0.264855	1.2058	0.00650345
C2orf27A	10	7	5	9	9	7	7	12	19	19	13	36	-0.229064	0.881878	0.427164	0.550171	0.650814	0.24146
C2orf42	91	75	50	101	92	75	58	117	85	116	134	172	-0.104566	0.831434	-0.102482	0.709185	0.0329895	0.882219
C2orf43	220	235	138	288	273	223	199	289	258	361	314	553	-0.0143307	0.971887	-0.0244764	0.900769	0.0946277	0.492346
C2orf44	199	160	114	253	266	176	153	297	196	239	208	323	0.128643	0.682193	0.0752819	0.70898	-0.242123	0.107025
C2orf47	166	142	89	203	210	124	171	213	206	271	218	395	0.0100453	0.98465	0.232145	0.207144	0.205314	0.195802
C2orf48	6	5	5	8	5	1	1	2	3	5	1	2	-0.696566	NA	-1.81613	0.101551	-1.95401	0.0346914
C2orf49	213	206	141	279	304	199	190	315	259	500	456	696	0.0507367	0.8808	0.0782747	0.648299	0.610038	1.97e-07
C2orf54	28	21	16	28	35	23	52	63	65	29	30	27	-0.0170616	0.987205	1.12523	0.000597758	-0.513497	0.137012
C2orf61	0	0	0	1	1	1	0	0	1	1	0	1	2.00162	NA	0.586614	NA	0.832074	0.764931
C2orf68	334	258	180	482	442	306	338	560	432	785	711	1069	0.247083	0.150097	0.424067	0.000425815	0.792473	7.73e-14
C2orf69	394	341	253	469	453	355	230	406	328	294	235	464	-0.059873	0.845816	-0.415846	0.00199343	-0.966734	1.24e-15
C2orf70	31	29	15	39	31	24	10	14	14	11	11	8	-0.085324	0.933618	-1.32301	0.00217516	-2.22566	5.98e-08
C2orf76	48	57	21	80	77	56	59	73	70	194	152	275	0.353568	0.378548	0.351344	0.19878	1.36532	3.51e-11
C2orf78	0	2	0	1	1	1	1	2	3	0	1	0	0.208658	NA	1.2398	NA	-1.78457	0.416424
C2orf81	22	28	23	64	45	39	36	53	62	135	99	157	0.575229	0.196559	0.669228	0.0360792	1.46022	2.24e-08
C2orf82	26	23	19	43	52	33	51	61	82	254	173	303	0.482581	0.318452	1.15653	5.91e-05	2.47006	2.28e-23
C2orf88	1	1	0	5	2	0	1	3	2	7	9	13	1.35698	NA	1.22595	0.508472	2.93267	0.0286496
C3	2491	2358	1393	3092	3011	2208	1299	2335	2153	2462	2281	2854	-0.00330094	0.991174	-0.477167	4.05e-07	-0.633703	6.57e-13
C3orf17	689	605	369	760	765	566	487	799	648	965	941	1594	-0.0826356	0.703406	-0.138192	0.247548	0.123201	0.228878
C3orf18	14	21	12	43	33	18	16	49	45	72	84	101	0.552975	0.383246	0.827106	0.0382404	1.51475	4.81e-06
C3orf33	81	84	58	92	69	74	45	97	62	142	137	182	-0.346376	0.333728	-0.515242	0.0307432	0.102943	0.640015
C3orf35	1	0	1	3	5	5	1	0	3	8	8	7	2.28879	NA	0.642844	0.757153	2.60045	0.0519214
C3orf38	150	133	73	204	186	157	133	204	182	253	244	371	0.214519	0.42387	0.196484	0.279123	0.35225	0.0151534
C3orf52	451	423	224	427	415	322	188	316	279	268	267	455	-0.318163	0.0430442	-0.836244	6.26e-12	-1.08884	1.23e-21
C3orf55	1	0	1	2	7	4	2	3	6	7	6	26	2.27438	NA	2.07886	0.182936	3.22655	0.0114545
C3orf58	373	330	201	385	426	304	251	356	348	523	483	844	-0.110118	0.660332	-0.268475	0.0474267	0.0818344	0.517509
C3orf62	76	73	43	85	105	55	79	89	86	203	169	242	-0.0743449	0.894898	0.0665945	0.823187	0.746014	8.94e-05
C3orf67	135	142	116	218	218	143	157	230	183	214	192	290	0.104907	0.771014	0.154941	0.43597	-0.144821	0.386696
C3orf72	34	27	21	38	41	27	43	77	63	129	135	173	-0.0549046	0.94531	0.789221	0.0051891	1.47898	5.64e-10
C3orf83	30	20	16	47	47	43	64	87	70	237	194	286	0.642831	0.103407	1.39431	2.06e-07	2.50668	4.46e-26
C4B	3	2	1	2	0	4	1	1	7	8	6	8	-0.329694	NA	0.248349	0.876047	0.972253	0.374924
C4BPB	0	2	0	3	5	1	1	1	2	1	5	4	1.73085	NA	0.673824	NA	1.42555	0.371942
C4orf21	95	81	48	145	138	96	105	107	119	66	45	95	0.342504	0.306874	0.239966	0.337193	-1.06772	3.03e-07
C4orf22	1	1	0	4	5	0	2	3	2	0	2	1	1.71025	NA	1.48832	NA	-0.288392	0.883303
C4orf26	3	4	1	3	4	3	2	6	5	3	2	4	-0.0617977	NA	0.3415	0.797219	-0.750434	0.479134
C4orf27	223	227	151	333	309	262	274	391	306	319	286	515	0.165421	0.520434	0.33161	0.0251366	-0.0692363	0.638282
C4orf29	101	74	55	101	104	102	79	149	118	184	183	292	0.01253	0.984157	0.219557	0.353154	0.569091	0.00165035
C4orf3	1035	952	635	1358	1310	999	877	1566	1231	2361	2194	3366	0.0583789	0.758805	0.110346	0.275371	0.643561	2.2e-16
C4orf32	192	159	107	194	183	178	172	233	206	187	195	350	-0.12704	0.720804	0.068094	0.761608	-0.284812	0.0808859
C4orf33	53	34	33	82	89	62	87	123	74	175	165	328	0.526643	0.150181	0.883958	0.000508612	1.49543	1.84e-11
C4orf36	61	67	43	102	73	62	45	132	84	130	106	188	0.0385465	0.95645	0.204989	0.490887	0.348339	0.133637
C4orf46	370	333	224	433	498	348	266	454	397	220	182	344	0.0413229	0.900269	-0.101466	0.518693	-1.2747	4.16e-26
C4orf47	17	17	6	24	30	32	20	16	15	52	44	94	0.734643	0.249059	0.0484897	0.939773	1.29994	0.000547632
C4orf48	129	121	72	201	177	110	185	214	214	296	191	338	0.170115	0.644037	0.596281	0.00129036	0.417013	0.0158404
C5	57	50	37	73	79	48	50	76	81	65	62	109	0.0405506	0.953593	0.157959	0.607696	-0.24813	0.312019
C5AR1	8	13	12	23	17	14	32	15	22	57	57	89	0.247454	0.820332	0.73856	0.146967	1.63274	5.66e-05
C5orf15	896	755	485	1113	1153	868	787	1214	1131	1778	1447	2937	0.140458	0.491683	0.19739	0.117101	0.560853	8e-08
C5orf22	262	251	136	262	273	212	183	288	242	277	243	404	-0.202986	0.355437	-0.213566	0.152929	-0.428967	0.000535596
C5orf24	438	381	267	589	559	474	497	821	620	913	834	1532	0.159486	0.456763	0.465802	0.000133237	0.623338	1.86e-08
C5orf28	199	193	115	269	248	189	169	254	203	285	265	473	0.0592341	0.87046	-0.0494624	0.804935	0.0576132	0.701529
C5orf30	130	159	77	130	149	107	74	116	96	87	83	129	-0.333313	0.223664	-0.7076	0.000172326	-1.22939	9.24e-13
C5orf34	72	61	40	111	86	67	85	103	90	45	49	73	0.186695	0.689028	0.343903	0.173312	-0.993649	8.91e-06
C5orf38	79	61	47	170	109	75	144	154	145	469	342	576	0.476385	0.124238	0.91	2.6e-05	1.94065	2.48e-24
C5orf42	158	126	102	213	217	150	118	282	179	395	408	592	0.151608	0.66044	0.185248	0.36534	0.898421	3.35e-09
C5orf45	86	88	50	154	135	79	130	132	175	320	336	451	0.283455	0.421706	0.634263	0.00218644	1.37336	1.23e-14
C5orf46	3	4	2	8	4	5	6	6	5	1	2	1	0.502308	NA	0.587902	0.599898	-2.08778	0.0592831
C5orf51	327	295	179	420	419	292	305	428	407	623	659	958	0.0790348	0.763486	0.161617	0.239648	0.544871	4.04e-07
C5orf54	90	77	41	139	124	104	115	197	147	191	199	314	0.414594	0.119272	0.7903	2.2e-05	0.821524	1.34e-06
C5orf55	17	17	9	32	33	28	30	42	42	67	43	76	0.705535	0.199904	1.05872	0.00470378	1.17554	0.000401428
C5orf66	1	5	0	3	7	3	0	3	2	2	1	3	0.753443	NA	-0.618741	0.71945	-0.900013	0.496559
C6orf1	110	89	67	139	112	83	106	115	130	243	158	267	-0.105182	0.826682	0.0565154	0.841141	0.381037	0.0463168
C6orf106	2099	2077	1241	2704	2634	2049	2031	3895	2619	4059	3910	5174	0.0310289	0.90628	0.280226	0.00665707	0.349359	0.000187689
C6orf120	173	144	99	179	181	151	137	265	205	295	254	442	-0.11719	0.727343	0.17231	0.351715	0.298539	0.0419817
C6orf132	1082	1029	620	1308	1287	902	913	1455	1384	2676	2491	3281	-0.0653068	0.737881	0.098698	0.360734	0.703254	5.51e-18
C6orf136	11	30	6	20	12	14	12	3	19	27	2	13	-0.377159	0.880892	-0.674189	0.592325	-1.03211	0.309746
C6orf141	73	77	49	67	81	47	51	57	68	48	45	72	-0.461841	0.190038	-0.527131	0.0409773	-1.22306	6.67e-08
C6orf165	0	2	3	6	3	1	1	6	6	5	5	12	0.449796	NA	0.878037	0.510791	1.06184	0.319609
C6orf195	1	1	0	0	3	1	2	3	0	2	3	3	0.622309	NA	1.01287	NA	1.11779	0.517786
C6orf203	98	89	45	135	128	76	126	146	115	251	199	343	0.130502	0.76707	0.416879	0.0516415	0.838821	2.4e-06
C6orf211	229	242	142	317	333	245	221	463	309	365	341	596	0.126671	0.66973	0.314629	0.044569	0.128367	0.386978
C6orf222	0	0	1	0	0	0	0	0	0	1	4	1	-1.40787	NA	-1.33697	NA	1.63033	0.526152
C6orf223	74	70	45	102	74	64	35	83	51	276	242	252	-0.0795829	0.897784	-0.543254	0.0400978	1.11869	5.2e-08
C6orf226	27	30	21	68	42	49	63	75	80	140	97	151	0.605282	0.148704	1.13022	7.28e-05	1.36927	9.53e-08
C6orf48	63	38	31	99	57	44	99	82	77	136	100	128	0.164755	0.80933	0.666647	0.0317327	0.547183	0.0515755
C6orf52	5	5	3	4	4	4	1	9	11	11	10	14	-0.524147	NA	0.28474	0.782839	0.49378	0.516298
C6orf57	108	102	68	170	159	96	135	217	172	455	374	706	0.177872	0.599938	0.550737	0.00169567	1.50069	4.51e-24
C6orf58	0	1	0	1	3	1	0	1	1	7	1	4	1.74524	NA	0.45702	NA	2.50458	0.154578
C6orf62	1744	1607	1032	2680	2484	1937	1942	3115	2395	2942	2888	4564	0.273946	0.00598864	0.402457	1.43e-06	0.292097	0.000247749
C6orf89	307	286	176	385	362	277	233	487	306	398	382	528	-0.00504875	0.990373	0.0382366	0.839282	-0.167685	0.217361
C6orf99	22	34	15	40	27	32	31	34	29	15	23	31	0.0757397	0.940454	0.0723733	0.888043	-0.982126	0.00685451
C7orf25	1	4	1	5	5	1	2	6	4	7	4	9	0.426488	NA	0.620278	0.640009	0.788318	0.442353
C7orf26	514	483	254	586	464	369	286	483	456	406	406	477	-0.225347	0.256281	-0.378812	0.00478021	-0.861552	5.7e-13
C7orf31	27	30	19	54	58	39	52	70	65	204	169	317	0.565921	0.155244	0.944413	0.000563634	2.22035	5.14e-22
C7orf43	88	108	55	142	100	77	65	93	110	96	85	108	-0.0804062	0.883044	-0.258175	0.311868	-0.72192	0.000437398
C7orf49	575	556	306	782	778	534	441	765	608	514	454	593	0.128322	0.508501	-0.0203889	0.893658	-0.799197	1.35e-15
C7orf50	1470	1465	841	2168	1924	1432	1416	2057	1872	1947	1530	2144	0.128686	0.440812	0.153674	0.152783	-0.350249	0.000112001
C7orf55	2	1	1	10	9	3	10	4	14	25	11	15	2.00922	NA	2.50874	0.017569	2.76486	0.00330152
C7orf55-LUC7L2	2095	1880	1171	2599	2462	1885	1380	2187	1966	1904	1719	2849	0.0160723	0.940889	-0.253415	0.00146731	-0.618415	4.52e-18
C7orf57	3	3	2	4	7	8	4	5	4	2	6	4	0.863863	NA	0.349625	0.781594	-0.33032	0.743925
C7orf60	89	82	42	138	132	115	116	213	128	270	287	430	0.454367	0.084282	0.74598	0.000115033	1.27855	5.8e-14
C7orf61	4	1	0	3	1	2	4	6	3	4	11	10	-0.0878089	NA	1.08686	0.409669	1.4635	0.163636
C7orf63	27	29	21	41	56	27	30	49	49	110	123	231	0.245726	0.706928	0.359749	0.321635	1.60894	1.11e-09
C7orf65	0	1	1	0	0	1	1	2	0	5	1	5	-1.37214	NA	0.14471	NA	1.41479	0.414042
C7orf73	660	639	403	893	885	675	759	1057	962	1373	1158	2026	0.10598	0.575017	0.354011	0.000399635	0.462365	3.34e-07
C8A	1	3	1	9	4	1	5	6	3	55	38	120	1.03995	0.548147	1.13935	0.289903	4.40522	1.1e-08
C8G	4	6	2	9	8	4	5	3	8	6	10	19	0.384911	NA	0.102583	0.929276	0.584184	0.448276
C8orf31	0	3	0	0	2	0	0	0	0	9	7	12	-0.986332	NA	-2.73377	0.199587	2.31665	0.089964
C8orf33	713	732	464	845	783	667	407	847	587	500	508	694	-0.155951	0.450062	-0.44379	0.000234633	-1.11126	6.16e-24
C8orf37	50	33	23	63	63	43	39	57	49	84	58	111	0.257917	0.629997	0.104793	0.778679	0.31174	0.239477
C8orf44	13	12	9	19	26	14	32	25	40	72	71	111	0.36533	0.671924	1.18158	0.00456326	1.94824	4.71e-08
C8orf46	44	44	23	36	47	37	20	40	37	16	23	24	-0.287194	0.640187	-0.555412	0.113126	-1.73813	3.57e-08
C8orf48	0	0	0	1	1	0	1	1	1	0	1	1	1.3357	NA	2.07286	NA	0.872158	0.734831
C8orf58	51	65	39	75	59	41	57	69	68	105	81	139	-0.262434	0.575496	-0.0303914	0.93258	0.112108	0.650183
C8orf59	159	142	70	203	192	150	138	227	229	282	232	407	0.15425	0.628864	0.333791	0.0535917	0.377747	0.0117056
C8orf74	21	17	9	27	25	26	19	47	39	39	26	35	0.338519	0.671924	0.789534	0.0570224	0.176779	0.665378
C8orf76	25	39	18	41	33	31	33	42	35	56	50	73	-0.0576086	0.948294	0.0770458	0.860138	0.18831	0.553452
C8orf82	181	173	94	292	244	173	194	347	346	919	781	1007	0.243673	0.333364	0.625417	3.8e-05	1.6816	7.53e-37
C9orf114	233	205	156	260	227	164	137	215	195	184	176	231	-0.306965	0.138683	-0.492188	0.00116466	-0.953992	2.52e-12
C9orf116	86	78	43	119	90	61	71	83	114	212	168	239	-0.0386328	0.95098	0.037577	0.905901	0.658855	0.000921712
C9orf117	42	40	18	36	42	26	9	24	17	16	9	11	-0.344452	0.60705	-1.35539	0.000459393	-2.37712	2.68e-10
C9orf129	4	1	2	3	0	4	2	5	3	1	0	2	-0.368983	NA	0.119215	0.943657	-2.21706	0.11095
C9orf142	366	348	165	493	442	296	337	401	460	345	256	357	0.0812706	0.816655	0.134587	0.467939	-0.777204	5.46e-08
C9orf156	247	279	161	368	359	264	202	269	242	339	343	481	0.10486	0.700987	-0.298074	0.0381124	-0.18211	0.158339
C9orf16	211	219	99	305	295	188	275	353	344	744	471	762	0.166874	0.603783	0.556978	0.000808792	0.989442	1.96e-11
C9orf163	5	6	3	8	11	6	11	4	18	12	7	19	0.415477	0.798039	0.936745	0.24099	0.472468	0.5151
C9orf169	124	94	53	111	104	51	78	96	97	215	168	234	-0.44791	0.138583	-0.326278	0.171138	0.276149	0.166361
C9orf172	38	19	6	30	24	16	26	37	30	29	35	33	-0.218056	0.816048	0.270064	0.585493	-0.230654	0.57678
C9orf173	1	0	0	4	1	0	2	1	3	3	5	3	1.69373	NA	2.12522	NA	2.43219	0.153415
C9orf24	0	4	0	0	0	2	1	1	1	2	1	2	-1.22497	NA	-0.678222	NA	-0.548688	0.761994
C9orf3	639	616	359	935	900	680	960	1260	1000	3447	2706	4130	0.225208	0.160716	0.661243	4.65e-10	1.73887	4.93e-71
C9orf37	87	77	41	137	110	64	113	142	151	129	98	140	0.176608	0.692358	0.654063	0.00243775	-0.0788394	0.72954
C9orf40	635	564	329	886	708	536	588	821	834	351	277	510	0.061887	0.82263	0.213552	0.100496	-1.36933	3.99e-34
C9orf41	476	402	263	506	517	394	261	425	326	449	430	814	-0.10241	0.700987	-0.532523	4.34e-05	-0.395545	0.0010055
C9orf43	12	6	3	12	8	6	7	13	9	18	8	21	-0.0878511	0.961524	0.131871	0.879429	0.236964	0.708336
C9orf64	404	367	215	538	539	372	337	585	466	427	433	686	0.138774	0.503094	0.134486	0.316883	-0.29353	0.00733723
C9orf69	794	713	454	1016	920	662	568	953	903	715	631	845	-0.0198034	0.943908	-0.0598267	0.651582	-0.769762	4.92e-16
C9orf72	41	41	30	72	59	46	52	67	51	67	95	137	0.225395	0.689037	0.244117	0.465161	0.455015	0.0782123
C9orf78	431	396	260	543	590	400	453	585	546	633	498	834	0.0699094	0.790091	0.195518	0.131353	-0.0965893	0.419489
C9orf84	46	46	19	65	57	44	34	66	46	32	40	51	0.180217	0.767326	0.0466085	0.908284	-0.768722	0.0054009
C9orf85	102	114	67	180	172	136	142	196	186	330	348	528	0.366374	0.115822	0.53489	0.00163282	1.14223	3.6e-15
C9orf89	343	332	184	426	398	279	242	381	371	614	431	658	-0.0559127	0.866393	-0.140908	0.378991	0.0624356	0.65089
C9orf9	48	38	25	66	62	51	72	69	79	264	197	295	0.276827	0.564535	0.658763	0.0113771	1.83772	6.88e-18
C9orf91	159	144	86	174	200	130	112	189	169	178	196	251	-0.0433567	0.923383	-0.0854951	0.688945	-0.244629	0.122347
C9orf96	2	1	1	6	2	5	1	6	2	13	11	42	1.3025	NA	0.768729	0.590385	3.01289	0.00180951
CA11	26	30	16	48	52	30	27	46	51	188	151	219	0.427914	0.385844	0.423484	0.206885	2.02244	1.53e-16
CA13	7	5	2	8	9	2	8	17	13	34	25	41	0.0181432	0.993102	1.08699	0.111937	1.91411	0.000551636
CA14	8	3	2	5	8	3	7	14	10	16	7	17	-0.105593	NA	0.908679	0.262857	0.69616	0.325846
CA2	49	45	31	61	51	35	34	59	55	17	16	41	-0.199948	0.743962	-0.127006	0.737214	-1.72986	3.22e-09
CA3	4	6	4	12	21	7	8	27	14	18	7	30	1.05879	0.311835	1.3885	0.0447195	0.967392	0.128732
CA5B	27	26	15	46	43	33	55	68	37	109	89	153	0.427418	0.436468	0.898335	0.0047041	1.42183	2.04e-07
CA9	471	463	230	592	549	428	339	385	481	140	89	152	0.033243	0.934562	-0.265128	0.103171	-2.53033	2.52e-65
CAAP1	361	353	243	476	465	349	325	476	396	558	566	1030	-0.00207695	0.995502	-0.0436036	0.810015	0.191472	0.134767
CAB39	1837	1800	1237	2016	1985	1613	1199	2023	1595	1564	1462	2332	-0.226575	0.059845	-0.400253	1.26e-05	-0.830696	7.37e-23
CAB39L	25	27	17	36	40	20	27	39	35	85	80	135	0.0422998	0.96405	0.190849	0.643444	1.1644	2.28e-05
CABIN1	953	833	467	1062	999	719	455	877	857	839	759	850	-0.103311	0.713248	-0.402497	0.00352515	-0.773487	3.95e-10
CABLES1	237	229	149	374	386	258	302	491	361	961	851	1106	0.298149	0.0948852	0.542971	2.68e-05	1.31597	5.58e-31
CABLES2	332	340	184	412	393	310	245	384	354	346	303	421	-0.0289206	0.930427	-0.152795	0.274619	-0.605188	5.92e-08
CABP1	2	1	0	2	7	0	2	3	1	5	4	11	1.15956	NA	0.699011	0.705738	1.79809	0.168659
CABP7	3	2	2	1	1	0	0	1	2	0	0	1	-2.28776	NA	-1.64388	NA	-3.64566	0.0396792
CABYR	18	12	7	22	22	8	25	33	25	47	45	62	0.0645719	0.959293	0.83106	0.0615936	1.13526	0.00249833
CACFD1	44	58	24	70	48	52	58	97	71	185	150	208	0.0297207	0.968213	0.491823	0.065178	1.18788	3.7e-08
CACHD1	8	8	2	3	10	5	9	7	5	18	10	12	-0.372984	NA	-0.0511432	0.960985	0.282619	0.692462
CACNA1A	0	1	0	2	2	1	1	0	1	5	6	3	1.74253	NA	0.547651	NA	2.79931	0.0930216
CACNA1I	2	2	0	0	1	0	0	0	0	4	5	3	-2.20847	NA	-3.09937	NA	0.806078	0.616885
CACNA2D2	3	3	2	6	5	4	10	9	14	51	45	51	0.486177	0.77864	1.70569	0.0252312	3.28446	1.88e-07
CACNB1	75	76	34	83	61	48	36	64	58	131	114	146	-0.353582	0.364382	-0.574327	0.0247753	0.170625	0.455618
CACNB2	1	0	0	3	1	2	1	2	3	2	1	3	2.03165	NA	2.06799	NA	1.47125	0.421285
CACNB3	330	280	143	396	369	243	297	439	411	960	810	1103	0.013731	0.972659	0.27381	0.0517903	1.02499	5.02e-19
CACNG4	198	153	100	262	226	159	168	253	228	474	397	507	0.0999724	0.767655	0.175119	0.337353	0.694419	4.6e-07
CACTIN	283	254	154	344	312	219	185	286	271	239	202	284	-0.0803907	0.783334	-0.251285	0.0844766	-0.860635	3.07e-12
CACUL1	1220	1148	776	1439	1552	1246	1051	1847	1243	1928	1887	2949	0.00932081	0.977571	0.0174524	0.911942	0.144129	0.186358
CACYBP	1900	1651	1074	2350	2222	1619	1762	2180	2030	1359	1117	2014	-0.00331253	0.991634	0.0329412	0.815896	-1.00087	3.86e-26
CAD	2748	2603	1536	2884	2697	2174	975	1691	1692	638	694	681	-0.238501	0.192961	-1.02588	2.97e-18	-2.6738	6.17e-119
CADM4	642	563	305	802	724	509	575	1017	886	1471	1090	1766	0.0217169	0.945263	0.363448	0.0018057	0.595849	9.86e-09
CAGE1	1	0	0	1	1	0	1	0	0	4	1	2	0.383294	NA	-0.37518	NA	1.74834	0.404482
CALB1	48	38	34	64	69	48	48	76	82	56	52	85	0.158338	0.783325	0.404631	0.156134	-0.276147	0.292196
CALB2	309	285	175	392	383	294	189	280	288	136	100	172	0.0594223	0.846559	-0.377125	0.00603785	-1.85647	6.29e-46
CALCOCO1	251	229	122	387	382	272	333	494	501	2736	2621	3389	0.380164	0.011066	0.797136	1.2e-11	2.94627	1.01e-174
CALCOCO2	1007	980	584	1424	1315	1015	1126	1632	1419	2045	1867	2975	0.128111	0.358122	0.349954	2.75e-05	0.475342	4.75e-10
CALCR	3	0	0	5	0	1	2	2	1	2	5	6	0.625923	NA	0.486653	0.818682	1.24987	0.400108
CALCRL	3	2	2	5	11	2	7	14	8	32	27	32	0.916348	0.551892	1.67637	0.0483859	2.77809	8.39e-05
CALD1	1289	1155	732	1425	1398	1112	1017	1668	1303	2178	2334	3579	-0.104858	0.561502	-0.0331803	0.800796	0.399675	6e-06
CALHM2	169	159	84	267	205	150	221	353	336	620	588	689	0.177231	0.556035	0.794144	2.07e-07	1.29732	9.84e-21
CALHM3	3	2	0	1	2	3	4	4	2	5	3	5	-0.0528577	NA	0.737015	0.618279	0.504947	0.676246
CALM1	2068	1772	1130	2467	2447	1782	1782	2370	2150	1554	1401	2524	0.0122686	0.965402	0.00323718	0.982623	-0.8174	7.03e-20
CALM2	14504	13417	8178	18509	18862	13881	13842	21229	17660	19922	16823	30630	0.0896773	0.550186	0.193598	0.0228466	-0.0585504	0.485283
CALM3	6634	5915	3267	8308	7845	5812	5872	9745	8400	8097	6877	9842	0.0715841	0.649733	0.257484	0.00137878	-0.263515	0.000424022
CALML3	64	88	48	136	125	85	101	138	121	328	230	325	0.358688	0.266718	0.492622	0.0248473	1.21018	2.85e-11
CALML4	67	74	35	92	72	79	97	91	71	190	153	320	0.0738686	0.91273	0.253544	0.399337	0.955723	2.06e-05
CALML5	3891	3688	2020	6271	5171	3629	4727	6162	5795	20133	14452	21190	0.232565	0.17354	0.473662	5e-05	1.62563	3.98e-53
CALML6	0	0	2	0	1	1	2	0	1	2	2	7	-0.579237	NA	0.143809	NA	1.23939	0.469785
CALR	23723	20910	11802	30621	28961	19953	19277	26911	25276	40743	32417	50137	0.0850559	0.613153	0.011938	0.924247	0.206744	0.0128699
CALU	2553	2361	1494	2873	2953	2239	1390	2836	2115	2405	2460	3440	-0.0864203	0.660332	-0.401086	4.31e-05	-0.566052	4.06e-10
CAMK1	5	5	5	6	12	4	9	7	5	9	6	14	0.0866975	NA	0.139628	0.890714	-0.0419017	0.957637
CAMK1D	1	2	0	2	0	0	3	1	2	0	0	4	-0.980013	NA	0.821407	NA	-0.614335	0.753147
CAMK1G	2	0	0	2	2	0	0	1	2	1	1	1	0.579948	NA	0.246059	NA	-0.265493	0.903979
CAMK2A	0	0	0	0	1	0	0	0	0	1	1	1	0.515721	NA	0	NA	1.49613	0.655829
CAMK2D	81	71	45	103	93	66	56	100	76	207	185	312	-0.00999449	0.987205	-0.126215	0.633322	0.888849	3.73e-07
CAMK2G	626	609	341	780	822	540	419	819	635	832	793	1061	0.0252715	0.93325	-0.118718	0.365833	-0.154088	0.154212
CAMK2N1	2047	1798	1134	2333	2331	1644	1268	1558	1605	2656	2454	3923	-0.079413	0.685304	-0.503387	7.83e-08	-0.0872598	0.371082
CAMK2N2	203	196	96	338	232	221	159	275	308	388	360	401	0.278774	0.344568	0.23538	0.257589	0.322844	0.0634653
CAMKK1	146	119	80	150	149	112	45	83	69	83	99	135	-0.164735	0.648015	-1.17245	1.03e-09	-1.06139	6.97e-10
CAMKK2	735	775	433	944	861	666	467	992	648	814	771	1097	-0.0698477	0.791839	-0.263369	0.0374875	-0.468797	2.06e-05
CAMKMT	52	58	37	80	95	55	58	88	76	97	92	139	0.213333	0.64194	0.231053	0.40633	0.208499	0.364137
CAMLG	268	282	149	380	417	264	368	536	458	1411	1055	1977	0.184027	0.418669	0.61733	1.47e-06	1.71803	1.75e-51
CAMSAP1	598	508	331	528	553	422	259	442	303	400	432	476	-0.349038	0.0316299	-0.879817	3.87e-12	-1.05226	1.19e-18
CAMSAP2	1015	940	564	952	1002	733	569	1075	853	1057	1088	1800	-0.320307	0.0126141	-0.382655	0.000401796	-0.304736	0.00239723
CAMSAP3	523	386	219	533	439	347	321	576	554	811	715	772	-0.169372	0.565545	0.0192277	0.932842	0.148582	0.346194
CAMTA1	288	266	156	434	420	307	359	431	442	618	444	874	0.294248	0.138583	0.463063	0.00111917	0.493591	0.000133801
CAMTA2	300	253	147	314	297	220	193	298	264	334	325	391	-0.162179	0.507353	-0.237389	0.113218	-0.328084	0.00993372
CAND1	2104	1968	1319	2331	2469	1875	1298	2600	1954	2092	2091	3158	-0.117458	0.524921	-0.274787	0.00895755	-0.511686	4.37e-08
CAND2	1	2	2	4	2	4	0	6	4	3	2	4	0.561024	NA	0.512695	0.740711	-0.150695	0.907577
CANT1	1984	1889	1148	2297	2065	1622	1073	2361	1625	1637	1833	1923	-0.165766	0.473126	-0.379628	0.00502982	-0.804916	2.88e-11
CANX	8498	7917	5000	10392	10552	8011	5845	10703	8151	8748	8619	13780	0.0159196	0.94531	-0.1714	0.0603628	-0.41484	1.28e-07
CAP1	4141	3766	2349	4964	4593	3520	3282	5474	4361	5066	4599	6817	-0.0685095	0.607799	-0.00816227	0.935735	-0.254423	7.94e-05
CAP2	181	144	103	192	192	157	215	255	243	335	329	561	-0.0779138	0.84042	0.395598	0.0177206	0.558706	0.000119217
CAPG	1050	1050	603	1497	1333	986	1189	1735	1519	2536	2302	3054	0.0768613	0.683221	0.368621	5.05e-05	0.621828	5.21e-14
CAPN1	4969	4766	2692	6433	5682	4206	3988	6730	5795	10144	9230	11610	-0.0220768	0.929641	0.0537271	0.638645	0.407295	8.62e-07
CAPN10	170	148	74	213	155	102	122	195	201	296	223	312	-0.153105	0.691847	0.0626723	0.804935	0.177973	0.33504
CAPN12	7	1	1	5	3	1	3	5	10	15	12	11	-0.401139	NA	0.679574	0.535272	1.22542	0.141591
CAPN13	2	2	2	5	6	5	3	5	2	5	4	3	0.984383	NA	0.354988	0.802288	0.0753874	0.947289
CAPN14	0	0	2	0	0	0	1	1	1	1	1	1	-2.53669	NA	-0.0203962	NA	-0.604946	0.786019
CAPN15	605	527	307	623	493	375	250	395	467	359	311	373	-0.363947	0.0536277	-0.722263	5.6e-07	-1.37069	3.55e-24
CAPN2	7285	7016	4255	8210	7606	6105	4462	7581	6157	5422	5447	7713	-0.175648	0.0678818	-0.394673	2.61e-08	-0.936561	3.37e-45
CAPN3	1	1	0	0	1	1	0	0	0	3	6	3	-0.333581	NA	-2.14592	NA	1.76931	0.314528
CAPN5	12	11	2	8	7	10	8	15	19	50	48	85	-0.366391	0.759303	0.417603	0.50921	1.94907	7.05e-06
CAPN7	290	254	170	284	304	267	237	383	304	315	338	602	-0.148223	0.610502	0.00827538	0.969806	-0.153251	0.306372
CAPN8	51	63	26	70	73	48	35	42	47	67	48	84	0.0391673	0.958355	-0.507735	0.0880858	-0.423078	0.0970115
CAPNS1	3978	3801	2279	5489	5120	3774	4110	5218	5519	11268	8517	13430	0.095039	0.622954	0.224227	0.0319406	0.786212	2.01e-18
CAPRIN1	3373	3221	1980	3591	3623	2756	2021	3421	2852	2822	2894	4492	-0.199982	0.0590635	-0.415232	1.73e-07	-0.69916	4.67e-21
CAPRIN2	108	100	70	111	114	78	61	80	81	145	173	224	-0.305738	0.335835	-0.683152	0.000894078	0.0194942	0.924509
CAPS	41	54	23	85	67	62	74	89	89	444	374	573	0.449478	0.181864	0.755598	0.000961785	2.62596	9.83e-45
CAPS2	27	15	18	27	30	34	23	51	49	65	66	77	0.18862	0.820064	0.641512	0.0921198	0.854333	0.00791035
CAPZA1	4577	4443	2857	5883	5836	4384	3771	6355	5081	6272	5156	9731	0.0114013	0.965805	-0.0185106	0.885226	-0.140661	0.118921
CAPZA2	1694	1745	1096	2226	2114	1700	1420	2838	1890	2063	2200	3362	-0.0117895	0.972318	0.0471946	0.755483	-0.210469	0.0559528
CAPZB	3079	2803	1698	3795	3644	2493	2868	3757	3752	5247	3851	6410	-0.0331383	0.897784	0.115905	0.314715	0.0933966	0.355245
CARD10	1127	1022	610	995	861	729	414	694	668	422	409	447	-0.502411	6.3e-05	-0.994316	6.27e-19	-2.01853	1.11e-75
CARD11	294	263	137	354	334	238	157	306	234	549	520	628	0.0100702	0.981819	-0.348582	0.0213092	0.386195	0.00278366
CARD14	61	27	25	64	58	55	41	63	54	132	136	133	0.249213	0.662434	0.136778	0.717549	0.931789	0.000242612
CARD16	5	5	3	11	8	5	4	3	17	46	27	63	0.453053	0.764772	0.535961	0.531824	2.42095	3.64e-05
CARD6	77	68	41	131	155	112	117	223	185	361	328	438	0.685852	0.00132501	1.13075	2.1e-10	1.6732	6.4e-25
CARD8	104	95	52	160	159	115	168	201	221	383	313	581	0.378367	0.139395	0.899887	1.62e-07	1.39788	2.22e-19
CARD9	5	5	6	11	7	3	10	5	8	23	18	23	-0.0907469	0.963927	0.17898	0.846929	1.0384	0.0885544
CARF	23	24	16	29	36	21	28	53	36	109	97	205	0.0202615	0.985262	0.520167	0.152518	1.72712	5.18e-10
CARHSP1	393	388	222	603	492	357	369	609	535	633	604	741	0.109593	0.65732	0.234548	0.0795081	0.0609807	0.634955
CARKD	369	391	217	485	442	340	345	595	472	581	588	739	-0.0420685	0.890125	0.169088	0.203765	0.0409927	0.740892
CARM1	1249	1152	642	1536	1411	1039	880	1482	1396	1741	1476	2013	-0.0205829	0.939989	-0.0485007	0.704539	-0.133804	0.166922
CARNS1	1	5	1	2	5	4	2	4	5	6	6	6	0.268479	NA	0.296083	0.83185	0.461626	0.651549
CARS	1076	1017	569	1546	1467	1047	1251	1463	1418	1761	1558	2216	0.195735	0.227424	0.314935	0.00426864	0.133038	0.2143
CARS2	1245	1184	725	1730	1579	1152	1241	1583	1519	1670	1262	1890	0.0753137	0.736411	0.121682	0.319887	-0.32168	0.00116175
CASC1	2	2	1	2	6	3	3	6	4	22	14	28	0.726617	NA	1.01655	0.385258	2.72952	0.00133188
CASC10	163	138	81	268	195	159	413	509	482	886	704	1011	0.287567	0.241118	1.54898	2.22e-27	1.84509	2.21e-41
CASC3	919	830	553	1040	1000	780	482	1026	731	811	864	962	-0.130922	0.583977	-0.432149	0.000774907	-0.726392	4.53e-10
CASC4	607	565	317	855	798	624	747	1028	865	1771	1514	2932	0.205735	0.251246	0.491369	2.09e-05	1.10505	2.33e-26
CASC5	765	690	452	906	914	687	554	901	766	254	314	515	-0.0270431	0.93325	-0.146206	0.282474	-1.7784	3.27e-57
CASD1	91	108	78	174	161	126	117	231	177	333	273	588	0.292941	0.359218	0.52443	0.00852273	1.10986	7.19e-11
CASK	488	511	307	670	701	510	393	652	509	502	471	729	0.104319	0.607493	-0.114819	0.362424	-0.566134	6.9e-09
CASKIN2	558	473	258	616	507	400	404	714	771	715	558	665	-0.160246	0.584145	0.201296	0.2508	-0.301659	0.0426504
CASP1	5	2	5	13	13	13	7	18	11	34	33	52	1.27096	0.155244	1.18353	0.0836912	2.34004	2e-05
CASP10	71	52	34	81	114	63	101	138	108	305	278	431	0.299764	0.419052	0.8018	0.000142039	1.75383	4.11e-22
CASP14	1	5	0	2	0	1	2	1	1	0	2	1	-1.32349	NA	-0.784375	NA	-1.81264	0.268351
CASP2	757	703	438	991	1006	727	648	890	896	1082	1034	1529	0.101034	0.573604	0.00925353	0.946978	0.000105947	0.999882
CASP3	441	371	277	588	512	400	343	619	471	619	485	892	0.0285607	0.93325	0.0146017	0.936175	-0.0940198	0.458408
CASP4	246	240	156	329	353	252	320	351	332	1035	814	1337	0.115605	0.69559	0.30722	0.0431812	1.35957	4.48e-28
CASP6	299	298	170	450	427	339	412	598	462	625	511	831	0.251935	0.141546	0.592955	3.63e-07	0.417558	0.000160913
CASP7	480	445	220	564	626	394	343	630	528	924	770	1227	0.0641143	0.816335	0.0414875	0.800474	0.428921	9.07e-05
CASP8	380	368	258	444	434	351	294	483	428	532	499	838	-0.139155	0.52359	-0.115533	0.421682	-0.0728328	0.550619
CASP9	103	90	49	152	136	104	95	144	143	314	299	360	0.285699	0.34247	0.311736	0.127063	1.09567	6.49e-12
CASQ1	1	0	0	0	1	1	0	0	0	1	1	2	0.498213	NA	-1.33697	NA	0.884936	0.727793
CAST	3495	3293	2013	4586	4780	3410	3267	4844	4255	9068	8478	14468	0.118084	0.385844	0.138081	0.124454	0.90589	4.53e-35
CASZ1	454	389	231	694	677	535	427	703	671	540	568	695	0.421632	0.00127088	0.391618	0.000910029	-0.169544	0.142922
CAT	564	538	302	797	775	594	521	958	777	1323	1403	2011	0.216094	0.150791	0.321295	0.00279804	0.821314	1.46e-18
CATSPER1	28	21	14	24	36	16	22	25	13	63	49	64	-0.154592	0.870825	-0.403756	0.387328	0.563014	0.107098
CATSPER2	13	12	5	17	31	16	18	15	21	23	32	42	0.689794	0.386578	0.537853	0.34469	0.770593	0.0896708
CATSPER3	1	2	0	3	1	1	1	2	2	7	3	10	0.344375	NA	0.411062	0.835613	1.79855	0.163799
CATSPERB	2	3	1	2	2	3	4	3	5	5	16	16	-0.16169	NA	0.684147	0.590506	1.70729	0.0631268
CATSPERG	3	4	5	9	10	4	8	9	9	47	59	78	0.481768	0.730049	0.743416	0.324206	2.97536	2.25e-08
CAV1	9942	9425	5817	13306	14135	10250	12523	20061	15977	37023	32967	54569	0.162424	0.110518	0.585882	3.33e-17	1.35257	2.34e-92
CAV2	4355	4150	2752	5594	5918	4637	4597	7579	6454	12601	10498	20014	0.0970791	0.608418	0.350126	0.000368543	0.958287	3.11e-27
CAV3	1	2	0	8	3	1	9	16	7	52	30	46	1.57026	0.413479	3.06586	0.00497831	4.50308	2.8e-06
CBFA2T2	205	202	105	264	257	187	208	358	278	503	424	560	0.0572797	0.872507	0.367277	0.0124976	0.621967	8.9e-07
CBFB	1345	1175	731	1213	1292	982	696	1134	1054	1081	849	1508	-0.308625	0.00688129	-0.53128	2.36e-08	-0.867716	1.94e-22
CBL	304	267	158	225	251	178	124	295	198	154	202	198	-0.565131	0.00576182	-0.620088	0.000480966	-1.30054	1.16e-15
CBLB	39	43	24	101	73	58	73	102	121	298	309	423	0.706492	0.0148608	1.12852	9.05e-07	2.34564	1.97e-31
CBLC	504	449	277	541	511	390	268	401	395	576	508	761	-0.18641	0.253683	-0.562317	1.39e-07	-0.351432	0.000381056
CBLL1	373	302	178	431	379	270	156	306	292	315	291	449	-0.0722449	0.81801	-0.537895	0.000122105	-0.623496	8.91e-07
CBLN3	15	10	8	12	22	10	17	12	17	163	131	171	-0.00780089	0.995305	0.147157	0.804887	2.89454	2.92e-17
CBR1	546	512	303	700	636	501	521	634	604	951	689	1183	0.0187024	0.956968	0.0375308	0.821137	0.110972	0.36261
CBR3	124	142	73	234	216	160	188	240	228	186	155	233	0.43033	0.0347307	0.61188	0.000138121	-0.174406	0.290764
CBR4	140	142	91	215	197	161	172	216	193	233	216	446	0.196607	0.546766	0.290885	0.134976	0.283738	0.0930359
CBS	557	541	298	779	664	484	611	816	778	1665	1472	1865	0.0478127	0.870478	0.323831	0.00712489	0.92903	3.41e-19
CBWD1	240	240	163	290	310	225	241	355	315	316	279	466	-0.0687646	0.822503	0.137894	0.376638	-0.236706	0.0619259
CBWD2	196	187	162	245	248	191	193	309	228	297	335	495	-0.122749	0.71665	0.0283543	0.901208	0.0674758	0.683452
CBWD3	120	117	87	151	177	135	128	207	182	187	157	324	0.086644	0.841212	0.297161	0.136497	0.0611294	0.74843
CBWD5	280	350	206	413	419	302	305	410	402	407	397	684	0.00736745	0.986561	0.0583874	0.752517	-0.137457	0.324066
CBWD6	135	147	87	159	169	129	151	140	165	205	181	315	-0.110502	0.792377	-0.021795	0.936561	-0.0318061	0.874269
CBWD7	38	29	19	35	53	17	35	49	38	50	50	97	-0.148847	0.853142	0.159808	0.710261	0.23608	0.473171
CBX1	2520	2302	1457	3068	2935	2239	2333	3717	2966	2407	2152	3372	-0.0274828	0.88204	0.161415	0.036658	-0.609386	6.11e-20
CBX2	288	245	161	274	265	189	155	248	252	117	109	154	-0.352652	0.0480147	-0.443765	0.00188893	-1.80629	4.51e-40
CBX3	3691	3431	2298	4778	4825	3586	3745	5385	4162	4077	3779	6907	0.0556054	0.813761	0.137808	0.239344	-0.329041	0.000695114
CBX4	652	573	329	985	827	586	466	679	751	1178	906	1364	0.208386	0.28125	-0.0556217	0.736876	0.227619	0.0571143
CBX5	1023	945	624	1298	1301	920	1045	1726	1339	903	970	1521	0.011602	0.968515	0.295592	0.00376579	-0.56954	7.39e-10
CBX6	1721	1553	914	2175	2060	1553	1357	2497	1843	3422	3220	4426	0.0554619	0.774608	0.0801956	0.45532	0.478276	2.95e-09
CBX7	211	226	126	300	309	230	223	409	346	901	801	1049	0.159711	0.516974	0.429461	0.00157812	1.36433	2.93e-32
CBX8	256	264	145	402	381	306	226	309	283	473	380	558	0.300555	0.0792927	-0.0462305	0.796221	0.155192	0.221854
CBY1	141	126	59	192	193	119	159	185	198	301	256	404	0.220693	0.470297	0.414223	0.0225836	0.637029	4.46e-05
CC2D1A	1276	1275	660	1481	1409	1049	899	1221	1373	1377	1288	1621	-0.109154	0.615363	-0.21068	0.0838059	-0.489732	2.35e-06
CC2D1B	461	470	277	552	571	381	351	473	483	641	578	790	-0.108565	0.628237	-0.235624	0.0570089	-0.198388	0.070927
CC2D2A	116	96	66	125	118	105	59	114	94	142	134	200	-0.0885235	0.842578	-0.427534	0.0376556	-0.166434	0.371903
CC2D2B	0	0	0	1	1	1	0	0	1	1	1	2	1.99936	NA	0.586614	NA	1.8486	0.422564
CCAR1	1918	1704	985	2344	2521	1715	1915	2315	2404	2098	1705	3298	0.10475	0.647722	0.204999	0.103452	-0.328419	0.00266871
CCAR2	1032	958	572	1143	1083	791	581	892	890	833	759	1012	-0.181975	0.197803	-0.470667	6.13e-07	-0.902005	6.99e-25
CCBE1	163	162	119	181	206	140	181	338	208	201	203	239	-0.191575	0.555041	0.322107	0.0812826	-0.40801	0.0131374
CCBL1	46	48	31	73	69	45	54	70	60	129	95	144	0.15016	0.78698	0.20444	0.506303	0.617368	0.00611054
CCBL2	466	460	278	667	605	488	577	713	597	1073	1019	1748	0.129781	0.579044	0.311412	0.0157885	0.714828	1.24e-10
CCDC101	175	134	75	203	181	121	170	170	194	296	250	364	-0.0143072	0.979173	0.167545	0.442049	0.328603	0.0545212
CCDC102A	140	129	69	182	188	135	177	254	233	464	347	482	0.170254	0.592296	0.632026	9.8e-05	1.01919	1.39e-12
CCDC102B	1	1	2	1	1	1	0	2	2	6	4	14	-0.892518	NA	-0.466125	0.806547	1.51197	0.199385
CCDC104	355	335	199	518	524	343	445	597	529	982	742	1432	0.216449	0.275758	0.479672	0.000154338	0.870913	1.47e-14
CCDC106	128	108	58	159	153	111	122	171	183	444	339	520	0.116974	0.75551	0.355131	0.0544434	1.22436	1.2e-16
CCDC107	24	15	13	40	20	27	19	34	26	29	22	25	0.328389	0.68687	0.235369	0.648364	-0.374264	0.364924
CCDC109B	480	478	270	678	676	493	555	760	595	656	523	917	0.173937	0.360874	0.297191	0.0134003	-0.174877	0.123672
CCDC11	17	8	2	16	13	7	15	15	13	54	34	75	0.0282225	0.986561	0.383799	0.548058	1.67785	0.000149406
CCDC110	0	0	0	4	3	4	2	6	5	21	12	39	3.87101	NA	4.13514	0.00726681	5.98911	7.46e-06
CCDC112	169	131	107	196	223	163	144	211	147	277	241	548	0.0858347	0.850273	-0.0636625	0.80861	0.391061	0.0294826
CCDC113	100	71	54	84	105	87	67	102	94	128	114	161	-0.11303	0.814666	-0.13269	0.620846	-0.0952471	0.656696
CCDC114	1	1	0	6	2	2	2	2	1	9	10	12	1.90368	NA	1.00066	0.596645	3.04652	0.0190717
CCDC115	248	237	143	328	325	255	282	468	403	1185	951	1590	0.117124	0.629576	0.515675	1.64e-05	1.62289	1.81e-55
CCDC116	1	1	1	0	1	0	2	0	0	0	1	5	-1.92876	NA	-0.807818	NA	-0.124631	0.951617
CCDC117	535	466	341	783	764	548	438	758	633	603	537	902	0.208321	0.183035	0.0684259	0.616344	-0.357347	0.000401908
CCDC12	381	351	228	444	433	277	280	311	349	492	317	579	-0.169218	0.544565	-0.367836	0.0215728	-0.419802	0.00315176
CCDC120	517	457	260	679	666	441	457	676	713	1169	1022	1287	0.118174	0.622954	0.23744	0.073242	0.586034	1.29e-07
CCDC121	18	21	18	40	44	31	30	53	35	107	82	132	0.575034	0.249445	0.667536	0.0571527	1.53354	5.18e-08
CCDC122	26	30	15	39	30	26	25	40	30	55	46	108	0.00598773	0.995305	0.0663371	0.890443	0.586761	0.0601652
CCDC124	1504	1333	781	1952	1781	1262	1505	1608	1976	1507	1102	1832	0.0495512	0.881468	0.1786	0.230194	-0.636382	1.7e-07
CCDC125	157	113	81	168	177	126	143	205	151	403	369	655	0.00760748	0.988012	0.159078	0.43455	1.06834	2.33e-13
CCDC126	83	88	44	82	93	73	70	136	106	178	141	264	-0.198508	0.63001	0.175675	0.482217	0.492423	0.00828365
CCDC127	99	114	65	188	201	147	116	197	178	327	241	399	0.5275	0.00902122	0.45506	0.0109288	0.853862	1.9e-08
CCDC130	201	182	104	282	249	179	188	256	288	533	410	567	0.127233	0.69151	0.24538	0.155772	0.713806	2.53e-07
CCDC132	262	219	164	317	301	266	207	361	314	277	314	495	0.0346433	0.931534	0.0741336	0.697597	-0.211487	0.139899
CCDC134	72	65	42	87	70	48	45	86	56	43	37	44	-0.23414	0.62382	-0.306392	0.280671	-1.45804	1.21e-09
CCDC136	28	14	6	23	21	22	21	15	14	49	40	74	0.096816	0.93435	-0.215277	0.70851	0.849725	0.0279339
CCDC137	512	474	296	552	477	384	321	365	399	352	303	438	-0.279188	0.102708	-0.577193	4.03e-06	-1.16645	9.59e-24
CCDC138	162	145	78	181	177	166	125	212	162	125	112	199	0.0516899	0.907098	0.0241446	0.921534	-0.760364	2.13e-06
CCDC14	694	688	376	809	957	677	734	882	884	915	956	1584	0.0697526	0.809365	0.183385	0.199132	0.0277242	0.841144
CCDC142	67	67	33	66	49	45	36	74	66	89	95	92	-0.466061	0.238151	-0.283907	0.35106	-0.172673	0.500395
CCDC144A	1	0	0	0	2	1	0	2	0	2	2	2	1.04236	NA	0.402746	NA	1.5291	0.463522
CCDC146	4	6	2	11	11	5	4	10	13	40	33	63	0.74581	0.541676	0.805789	0.291801	2.55176	4.81e-06
CCDC147	1	2	1	3	2	2	2	1	2	4	10	5	0.382486	NA	-0.00687825	0.997464	1.36842	0.243904
CCDC148	10	11	6	15	11	10	16	34	18	32	31	45	-0.00173581	0.999134	0.960549	0.0573836	1.06218	0.0149994
CCDC149	113	86	47	127	112	103	95	154	127	205	201	280	0.0790704	0.865594	0.26785	0.204838	0.558847	0.000923976
CCDC15	70	57	42	68	84	76	51	95	90	39	48	74	0.0251301	0.973077	0.107041	0.741867	-1.02445	1.71e-05
CCDC150	43	36	21	65	67	47	66	67	93	35	23	44	0.427574	0.363834	0.850431	0.00291282	-0.909691	0.00161168
CCDC151	5	12	4	10	8	6	10	10	7	29	25	37	-0.225395	0.883044	0.0317864	0.970893	1.18262	0.0217962
CCDC153	12	15	3	5	9	6	6	12	7	57	29	71	-0.960354	0.298081	-0.591817	0.375955	1.46254	0.00120129
CCDC154	210	247	120	347	326	231	241	255	324	315	221	336	0.233068	0.424476	0.186054	0.357581	-0.327421	0.0485985
CCDC157	23	38	12	56	38	30	36	44	56	100	73	88	0.354163	0.576625	0.568743	0.120698	0.940416	0.00186212
CCDC158	1	1	1	3	3	1	0	4	1	1	4	10	0.750466	NA	0.270062	0.898823	1.27954	0.359302
CCDC159	22	40	17	30	52	32	44	66	41	103	100	137	0.114887	0.88894	0.581474	0.0865889	1.1716	2.3e-05
CCDC167	94	96	43	123	137	95	129	149	135	220	159	247	0.205321	0.59214	0.505707	0.0143483	0.50655	0.00585439
CCDC17	4	5	0	10	13	9	8	9	18	19	14	27	1.45078	0.177509	1.64689	0.0343277	1.81885	0.00759918
CCDC171	45	56	18	51	62	43	41	61	60	104	114	147	-0.00256563	0.997203	0.112622	0.752785	0.707891	0.00292764
CCDC173	7	7	2	9	4	8	3	4	6	5	10	6	0.0340327	NA	-0.616928	0.536422	-0.465896	0.556047
CCDC174	116	102	66	160	143	104	164	164	150	282	249	401	0.0959152	0.826923	0.426197	0.0303469	0.768169	4.09e-06
CCDC175	4	5	1	4	3	6	3	7	3	9	8	8	0.0311015	NA	0.0376001	0.977089	0.445632	0.611424
CCDC176	13	21	11	12	24	22	18	33	20	40	45	96	-0.0348496	0.97884	0.283434	0.600776	1.01836	0.00826847
CCDC18	364	388	215	465	536	360	389	466	451	278	232	451	0.0759267	0.809998	0.100445	0.560243	-0.967395	9.34e-14
CCDC180	0	0	0	3	1	1	3	0	4	4	0	4	2.69683	NA	3.36813	NA	2.82383	0.123325
CCDC181	1	4	4	5	4	1	5	1	3	5	5	5	-0.385339	NA	-0.352719	0.798375	-0.259252	0.806039
CCDC183	10	6	6	17	16	6	10	17	23	32	18	49	0.375725	0.752149	0.813006	0.177982	1.18908	0.0163089
CCDC19	10	20	12	24	27	22	27	32	33	25	21	45	0.36674	0.656308	0.76937	0.0788663	0.132672	0.761864
CCDC22	261	283	123	345	296	230	200	322	325	372	335	425	-0.0142721	0.974617	0.00531278	0.980853	-0.139647	0.346981
CCDC23	83	94	39	129	141	66	130	185	151	293	246	400	0.216489	0.567323	0.774661	7.16e-05	1.19078	6.66e-12
CCDC24	88	65	30	97	80	62	75	66	83	214	146	245	-0.00638533	0.993313	-0.00131696	0.997464	0.815325	0.000172584
CCDC25	833	827	518	1084	1080	846	744	1266	983	1374	1245	2030	0.0464254	0.83165	0.0885786	0.43104	0.139032	0.126149
CCDC28A	50	53	35	106	108	69	106	144	120	388	320	505	0.607301	0.0169034	1.06841	6.88e-08	2.18915	3.05e-36
CCDC28B	43	53	30	62	51	37	57	67	63	109	79	118	-0.17729	0.75718	0.223582	0.478574	0.342433	0.16608
CCDC3	0	0	0	1	0	0	0	0	1	2	2	1	0.515722	NA	0.586614	NA	2.28346	0.363379
CCDC30	29	19	13	34	25	21	35	39	22	95	82	127	-0.0221423	0.984104	0.326308	0.434813	1.38352	3.36e-06
CCDC34	425	392	225	537	606	462	443	652	541	475	324	629	0.219871	0.264644	0.306811	0.0223452	-0.491461	4.58e-05
CCDC37	1	1	0	3	3	1	0	0	1	0	1	3	1.39582	NA	-1.18381	NA	0.0240365	0.991752
CCDC38	2	1	0	2	1	0	1	0	0	1	1	2	-0.386015	NA	-1.7183	NA	-0.452626	0.821391
CCDC39	15	19	12	21	26	23	21	18	29	52	66	102	0.190011	0.842578	0.220217	0.671925	1.29482	0.000187605
CCDC40	41	30	22	32	44	29	27	34	21	23	23	41	-0.240875	0.734064	-0.525949	0.168651	-1.04933	0.00111682
CCDC41	106	100	55	151	167	105	98	146	105	95	83	174	0.280218	0.397176	0.0737582	0.784337	-0.524887	0.00594844
CCDC42B	1	3	1	3	2	9	5	8	6	5	2	4	1.15576	NA	1.56856	0.180489	0.203362	0.865513
CCDC43	246	207	139	274	291	222	193	266	284	321	339	633	-0.00498093	0.991972	-0.0242341	0.915578	0.15771	0.315984
CCDC47	1767	1668	1048	2050	2149	1654	1153	2047	1610	1497	1457	2340	-0.0318957	0.88954	-0.270956	0.00337933	-0.714061	4.23e-18
CCDC50	1082	1068	643	1464	1461	1074	1196	1692	1514	2879	2456	4339	0.0973544	0.575861	0.306213	0.000988563	0.834459	2.79e-24
CCDC51	209	218	106	285	278	159	192	333	260	475	363	566	0.0175737	0.968515	0.207282	0.225023	0.472787	0.00057092
CCDC53	100	90	58	145	159	94	156	209	183	481	344	663	0.25519	0.418633	0.796262	6.56e-06	1.62806	1.2e-25
CCDC54	0	0	0	3	0	0	0	0	1	2	1	5	1.89515	NA	0.586614	NA	2.78319	0.204922
CCDC57	184	180	124	245	244	194	180	207	212	382	265	386	0.0582643	0.891552	-0.0535417	0.815299	0.140887	0.397314
CCDC58	385	403	258	473	500	362	368	450	399	454	318	652	-0.0780004	0.807786	-0.129875	0.446207	-0.528448	5.74e-05
CCDC59	409	344	238	463	428	334	324	409	324	453	380	709	-0.117211	0.665808	-0.250763	0.0906466	-0.326164	0.0107516
CCDC6	1491	1468	963	1960	2044	1531	1361	2386	1724	2728	2729	4133	0.068816	0.736023	0.100318	0.377522	0.33204	0.000188375
CCDC61	110	118	73	188	165	116	111	134	148	245	222	264	0.207943	0.53839	0.0350205	0.893658	0.353855	0.0398524
CCDC62	5	7	1	12	5	9	12	19	13	18	15	26	0.621163	0.640936	1.42978	0.0360503	1.26143	0.039171
CCDC64	121	87	64	134	134	87	60	87	80	56	43	66	-0.0406317	0.941116	-0.614748	0.00401749	-1.65878	1.13e-16
CCDC64B	143	126	63	205	200	119	140	154	199	628	520	716	0.245032	0.431541	0.250769	0.223078	1.57932	2.52e-24
CCDC65	7	5	8	9	6	7	11	9	11	11	13	12	-0.323176	0.83165	0.258706	0.755677	-0.115455	0.863938
CCDC66	148	109	81	144	166	127	134	195	159	138	126	239	-0.04334	0.930427	0.175842	0.411902	-0.387547	0.024721
CCDC68	122	131	78	195	204	128	58	127	95	84	71	135	0.240668	0.4428	-0.619983	0.00163026	-1.14869	9.81e-11
CCDC69	78	77	43	106	114	76	65	166	103	200	184	283	0.162924	0.714928	0.372774	0.104799	0.813688	1.33e-05
CCDC7	10	14	12	30	31	16	29	32	41	35	24	74	0.633103	0.382574	1.13366	0.0100748	0.863811	0.033042
CCDC71	138	134	76	164	164	106	124	177	189	347	247	331	-0.102308	0.805206	0.145088	0.512778	0.49332	0.00269473
CCDC71L	247	239	151	233	220	179	187	222	238	354	277	511	-0.430489	0.017269	-0.322464	0.0418871	-0.116108	0.431012
CCDC77	115	90	67	208	188	146	190	270	222	140	178	269	0.571275	0.00682575	0.972126	1.47e-08	0.155488	0.400123
CCDC78	17	19	14	34	29	24	22	13	19	44	38	39	0.363979	0.648685	-0.219111	0.690075	0.34747	0.387363
CCDC8	24	17	16	18	19	21	26	35	22	39	45	58	-0.389939	0.60908	0.181375	0.712371	0.36906	0.312815
CCDC80	686	596	360	1010	957	783	964	1759	1187	2424	2550	3242	0.338313	0.0140687	0.888629	7.67e-17	1.40336	8.21e-44
CCDC81	0	0	0	0	1	0	3	2	2	2	2	5	0.515722	NA	3.32923	NA	2.99812	0.0935464
CCDC82	124	139	81	186	199	166	134	267	173	203	207	338	0.266778	0.352962	0.361127	0.0543573	0.165141	0.346803
CCDC84	86	68	53	107	128	67	93	96	160	158	119	234	0.10174	0.865418	0.406748	0.12384	0.333511	0.153744
CCDC85B	1882	1768	985	1873	1540	1062	1164	1635	1546	1663	1237	1720	-0.471782	0.00023029	-0.428683	0.000278854	-0.916545	1.48e-17
CCDC85C	565	569	323	624	573	429	229	778	424	159	256	226	-0.258819	0.70879	-0.452882	0.227504	-2.07839	1.25e-11
CCDC86	753	666	392	633	555	435	207	313	363	182	173	205	-0.568746	1.94e-05	-1.38515	4.24e-30	-2.60886	1.68e-98
CCDC87	3	5	3	13	6	8	7	11	6	12	11	23	0.868939	NA	0.758148	0.382683	1.08664	0.11313
CCDC88A	423	403	260	489	567	381	349	608	491	340	334	602	-0.0213413	0.952834	0.0429059	0.803322	-0.73328	4.26e-10
CCDC88B	31	20	14	32	18	15	26	40	29	68	45	79	-0.419743	0.541676	0.199382	0.662438	0.627672	0.0540738
CCDC88C	299	244	136	241	249	176	128	209	195	208	202	234	-0.430976	0.0173311	-0.696004	3.48e-06	-0.981453	9.15e-13
CCDC9	245	210	132	287	299	207	165	259	273	312	289	361	0.0162619	0.969302	-0.108439	0.548048	-0.209336	0.136372
CCDC90B	234	219	139	339	305	243	274	364	350	735	563	1103	0.163309	0.526664	0.390375	0.00686872	1.05624	7.66e-18
CCDC91	256	224	151	308	287	250	254	323	317	375	313	600	0.00656742	0.988012	0.15548	0.362599	0.0646826	0.664895
CCDC92	431	354	217	519	528	374	397	505	565	1008	775	1136	0.0922056	0.740478	0.21522	0.133441	0.619825	1.19e-07
CCDC93	400	405	200	442	395	329	270	471	341	456	536	611	-0.183299	0.442696	-0.241611	0.113295	-0.230411	0.0845936
CCDC94	422	418	211	544	477	369	286	373	413	597	399	677	-0.00072452	0.998357	-0.300682	0.046056	-0.253429	0.0599457
CCDC96	19	31	19	34	33	24	32	16	29	24	17	26	-0.0454955	0.96901	-0.160256	0.765716	-1.00198	0.0107443
CCDC97	687	647	417	841	840	588	468	769	721	833	778	935	-0.0543343	0.832333	-0.207298	0.0850423	-0.385282	0.000174398
CCER2	8	0	1	6	3	3	4	6	3	4	4	9	0.0475535	NA	0.236289	0.861205	0.00226728	0.999145
CCHCR1	229	211	126	286	269	179	199	235	252	249	237	322	-0.0479892	0.900269	-0.0593951	0.763545	-0.416292	0.00266871
CCL22	7	12	8	12	11	10	5	3	3	3	2	4	-0.152683	NA	-1.651	0.0336367	-2.56211	0.000436095
CCL26	1	0	0	2	0	2	1	2	0	1	1	5	1.48614	NA	1.07021	NA	1.61828	0.415461
CCL28	60	69	23	96	105	80	85	141	100	275	273	427	0.492215	0.0923628	0.761032	0.000393006	1.75469	8.73e-22
CCL5	2	0	1	3	14	4	3	3	1	11	16	7	2.36531	NA	0.882348	0.587282	2.6424	0.0198499
CCM2	545	523	288	616	591	459	382	569	497	416	347	516	-0.111154	0.570551	-0.250909	0.0236503	-1.01274	1.59e-25
CCNA2	3238	2967	1809	4418	4210	3361	2262	4806	3693	1525	1470	2345	0.169767	0.293888	0.0400219	0.771433	-1.53252	1.41e-59
CCNB1	5178	4307	2735	6447	6032	4586	4156	6570	5724	2899	2409	3953	0.0680487	0.649388	0.0753982	0.402868	-1.34115	1.28e-84
CCNB1IP1	238	217	137	267	258	218	216	274	230	555	452	818	-0.084523	0.792869	-0.0605495	0.752785	0.66877	1.18e-07
CCNB2	1334	1154	763	2068	2014	1578	1671	2396	2083	1072	964	1540	0.382262	1.8e-05	0.567765	1.21e-12	-0.811333	3.49e-25
CCNB3	7	0	2	4	2	3	0	5	0	4	2	2	-0.38003	NA	-1.28769	0.410738	-1.04644	0.40027
CCNC	756	758	505	954	966	742	658	1183	886	910	850	1534	-0.0310762	0.918118	0.049391	0.742107	-0.270079	0.0121173
CCND1	11133	9870	5803	6582	6765	5028	1956	3202	2899	2855	2792	3863	-0.950367	2.63e-43	-2.08616	8.27e-205	-2.41824	2.7e-279
CCND3	1075	1052	585	1130	1016	742	541	850	831	524	409	669	-0.324996	0.00454586	-0.638732	2.49e-11	-1.69412	8.31e-75
CCNDBP1	294	266	134	431	429	303	291	529	372	1055	980	1431	0.340015	0.0293193	0.429433	0.000659581	1.39864	1.91e-38
CCNE1	215	185	113	185	154	123	101	140	111	39	41	66	-0.565843	0.00298431	-0.88809	8.95e-08	-2.75265	2.51e-52
CCNE2	303	333	201	296	336	241	113	317	220	52	81	88	-0.364386	0.161821	-0.775617	2.12e-05	-2.86039	4.45e-54
CCNF	789	718	459	1009	919	681	437	742	737	284	275	377	-0.0164934	0.956125	-0.405186	0.000128347	-2.00832	4.18e-87
CCNG1	630	641	423	1003	1055	826	749	1332	1142	1662	1527	2960	0.341272	0.0242506	0.542947	6.77e-06	0.874392	2.85e-15
CCNG2	206	209	151	736	857	634	524	980	752	1673	1441	2560	1.54742	7.78e-36	1.60506	4.92e-39	2.3511	9.99e-89
CCNH	508	434	288	568	621	411	436	590	623	689	489	877	-0.045132	0.888706	0.0731772	0.649387	-0.210201	0.0849778
CCNI	2591	2576	1540	3573	3494	2680	2627	3851	3209	6281	6512	10117	0.121349	0.40662	0.178428	0.0530825	0.82103	3e-26
CCNI2	0	0	0	1	0	0	0	1	0	4	3	2	0.515722	NA	0.586614	NA	3.11916	0.141025
CCNJ	155	170	108	152	158	117	82	127	134	120	99	159	-0.447964	0.0363882	-0.705016	4.49e-05	-1.14885	3.41e-13
CCNJL	130	85	59	141	139	82	104	129	129	288	202	318	-0.0188962	0.975176	0.0681024	0.802046	0.634379	0.000363517
CCNK	886	713	455	933	974	659	513	780	902	1114	857	1255	-0.0950612	0.718991	-0.256114	0.0595693	-0.272884	0.023532
CCNL1	881	785	458	984	1112	702	845	765	1044	2026	1902	3536	-0.0171484	0.979352	0.0243724	0.93959	0.856788	2.91e-05
CCNL2	922	938	563	1311	1224	884	935	789	1315	2934	2560	3996	0.0681999	0.91357	0.0145645	0.965869	1.02164	3.28e-06
CCNO	142	133	84	163	122	81	106	138	130	134	102	127	-0.407865	0.138583	-0.288994	0.185152	-0.907878	5.25e-07
CCNT1	328	333	219	317	368	293	211	414	283	398	432	608	-0.26776	0.204208	-0.340783	0.0235922	-0.243539	0.074147
CCNT2	175	204	109	225	273	179	177	284	226	361	382	593	0.05378	0.891542	0.135142	0.466152	0.505163	0.000247774
CCNY	1563	1451	914	1853	1969	1329	1234	2176	1761	3296	2984	4628	-0.0341628	0.868818	0.0260034	0.819296	0.527144	1.94e-12
CCNYL1	555	534	376	630	624	510	363	651	488	415	428	660	-0.160774	0.418669	-0.348791	0.00376579	-0.926957	6.17e-18
CCP110	535	524	314	506	583	461	345	723	503	401	403	622	-0.233003	0.237117	-0.187113	0.202011	-0.892122	9.62e-14
CCPG1	32	41	30	71	52	47	63	92	68	156	142	242	0.287054	0.555964	0.744115	0.00435658	1.42089	1.4e-10
CCR10	1	0	0	1	3	2	0	2	1	5	2	7	2.03857	NA	1.02362	NA	2.68112	0.107759
CCR3	7	5	4	15	12	9	18	22	19	33	28	42	0.746233	0.451815	1.53763	0.00630516	1.74727	0.000453942
CCRL2	4	2	1	1	1	2	3	5	3	4	3	4	-1.1661	NA	0.324322	0.823884	-0.24412	0.834522
CCRN4L	129	133	78	117	121	98	72	114	115	101	119	141	-0.430825	0.0850755	-0.535745	0.00597978	-0.843733	9.33e-07
CCS	216	200	113	356	305	225	246	313	368	628	525	765	0.327217	0.0983675	0.471009	0.00136496	0.931318	4.08e-13
CCSAP	290	266	157	342	363	277	196	443	265	216	208	354	0.053427	0.892941	-0.0371698	0.861666	-0.822102	1.28e-08
CCSER2	446	425	243	500	539	449	348	629	416	657	646	1057	0.0174016	0.963172	-0.0390349	0.825377	0.137198	0.285435
CCT2	3123	2932	1877	3466	3356	2589	1801	3368	2536	1609	1444	2346	-0.175983	0.149557	-0.422235	4.79e-07	-1.50972	1.14e-82
CCT3	6031	5842	3386	7012	6787	5275	4139	6135	5483	3479	2991	4377	-0.0888543	0.463648	-0.301502	1.1e-05	-1.42314	1.71e-112
CCT4	2958	2917	1811	3617	3294	2584	2057	3836	2517	1690	1804	2339	-0.119575	0.536802	-0.249791	0.0241439	-1.33436	5.47e-44
CCT5	4849	4641	2722	5608	5487	3905	3361	4810	4480	2147	1711	2920	-0.121899	0.340871	-0.294478	0.00018902	-1.79425	1.01e-136
CCT6A	25212	24178	15033	27127	26428	20281	15277	21527	19613	10341	9676	15750	-0.224159	0.0106748	-0.54305	6.52e-15	-1.8048	4.7e-162
CCT6B	14	10	10	18	17	14	11	14	17	31	28	39	0.096836	0.939989	-0.0607608	0.92916	0.578134	0.181051
CCT7	4574	4310	2496	5571	5152	3963	3403	5566	4680	2984	2664	3647	-0.0437674	0.787046	-0.0925209	0.270993	-1.21468	2.52e-74
CCT8	3961	3761	2260	4648	4561	3462	2986	4122	3720	2957	2571	4366	-0.0713977	0.651468	-0.226436	0.00583977	-0.963771	2.46e-40
[truncated: 11,487 more rows]

## Sheet: Table S2
Gene.ID	Symbol	quanted_PSMs	Unique_Peptides	Ctrl_A_126	Ctrl_B_127N	Ctrl_C_127C	Gef2h_A_128N	Gef2h_B_128C	Gef6h_A_129N	Gef6h_B_129C	Gef24h_A_130N	Gef24h_B_130C	Gef24h_C_131	log2FC_24hvsCtrl	padj_24hvsCtrl
ENSG00000121410	A1BG	45	1	0.960983	1.06525	0.993707	1.12961	0.873728	0.951389	0.568362	0.615809	0.568307	0.558018	-0.793661	1.49981e-06
ENSG00000175899	A2M	13	10	0.94748	1.11285	0.965095	1.0014	0.948129	1.04465	0.93412	1.03823	1.08988	0.928675	0.0154587	0.863295
ENSG00000166535	A2ML1	4	3	0.902477	1.00206	1.03834	0.881331	0.855797	0.836753	0.9123	0.858928	0.854487	0.816398	-0.216041	0.0140136
ENSG00000094914	AAAS	76	17	1.00043	0.991979	0.9997	1.00058	1.03468	1.03094	1.02166	0.97646	0.977749	1.0087	-0.0143003	0.441183
ENSG00000081760	AACS	188	39	0.999227	1.00015	1.00735	0.992898	0.997947	0.983387	0.979423	0.951861	0.964531	0.972254	-0.0578451	0.00132054
ENSG00000158122	AAED1	14	6	0.950221	1.04359	1.00187	0.990644	0.994171	0.994941	0.986118	0.915785	0.940737	0.987613	-0.0745432	0.151467
ENSG00000103591	AAGAB	30	10	1.00687	0.999552	1.00196	0.958243	0.995299	0.917723	0.943084	0.747554	0.768946	0.745352	-0.411616	4.95385e-07
ENSG00000115977	AAK1	175	36	1.00694	1.00596	0.983544	1.01148	0.976042	1.01362	0.996621	1.07249	1.03325	1.09047	0.0928277	0.0031779
ENSG00000087884	AAMDC	41	8	1.01079	0.983093	1.00885	1.02386	1.01074	1.01845	1.0529	1.30202	1.26328	1.30407	0.365779	1.08163e-06
ENSG00000127837	AAMP	56	14	1.00255	1.00163	0.989224	0.982537	0.967429	0.983252	0.952661	0.833991	0.837838	0.822769	-0.262995	1.09022e-06
ENSG00000131043	AAR2	67	18	1.00259	0.997285	0.999238	0.979873	1.01986	0.97223	0.963135	0.828972	0.843381	0.819475	-0.267431	1.06878e-06
ENSG00000090861	AARS	870	93	0.999619	1.00015	0.998973	0.996265	0.999041	1.00728	1.013	1.04846	1.05399	1.03304	0.0642819	0.000166144
ENSG00000124608	AARS2	130	41	1.00448	1.00321	0.999122	1.00648	1.01665	1.01481	1.0306	1.10024	1.12593	1.11915	0.153841	6.82041e-06
ENSG00000266967	AARSD1	10	2	0.998307	0.9941	1.0187	0.972015	1.01172	0.972896	0.978236	0.926853	0.91679	0.916231	-0.125628	0.00422962
ENSG00000157426	AASDH	17	12	0.985747	0.990044	1.02011	0.988929	0.999623	1.02173	0.997558	1.0644	1.04069	1.09073	0.0931028	0.0156043
ENSG00000149313	AASDHPPT	84	19	0.992667	0.99826	0.993807	0.985734	0.995338	0.949028	0.960458	0.841328	0.835074	0.818383	-0.258781	9.52744e-07
ENSG00000008311	AASS	4	3	1.02181	0.972735	0.997787	0.917953	1.03617	1.03089	1.00449	1.24694	1.30051	1.33195	0.374321	0.000172668
ENSG00000108270	AATF	80	28	1.00167	1.00437	0.988506	0.978604	1.01341	0.999556	1.01623	1.06191	1.07445	1.09403	0.109292	0.000233856
ENSG00000183044	ABAT	12	6	1.02676	0.978452	1.00226	1.06528	1.1579	1.04365	1.06683	1.23465	1.2024	1.20548	0.276571	5.81081e-05
ENSG00000179869	ABCA13	9	5	1.04873	0.983902	0.992658	1.00903	1.00208	1.00514	0.973167	1.00297	0.982064	1.01906	-0.00972723	0.824952
ENSG00000107331	ABCA2	23	19	1.02064	0.955346	1.00295	0.984434	0.970695	1.00243	1.00671	0.978536	0.974138	1.02829	0.00110792	0.976806
ENSG00000167972	ABCA3	2	1	0.845586	1.21547	0.967092	1.19555	0.919483	1.22028	0.952815	1.5894	1.59489	1.65031	0.69114	0.00114336
ENSG00000154265	ABCA5	14	10	1.02809	1.01428	0.962653	1.02233	0.987224	1.03009	0.997677	1.23356	1.20321	1.25386	0.296863	7.14208e-05
ENSG00000064687	ABCA7	6	5	0.98469	1.00553	0.99704	0.965096	1.04445	0.991522	1.06182	0.95163	0.967111	0.880547	-0.0949066	0.0977833
ENSG00000135776	ABCB10	74	22	0.995585	1.00825	0.989935	1.00752	1.01641	1.01836	1.00973	1.07588	1.09638	1.10744	0.131539	8.63856e-05
ENSG00000131269	ABCB7	76	28	0.997005	1.00819	0.992949	1.00325	1.01109	1.025	1.01283	1.09917	1.06462	1.1066	0.125218	0.000239595
ENSG00000197150	ABCB8	34	15	0.991222	0.987163	1.02128	1.00369	0.992028	1.04386	1.03539	1.16727	1.13188	1.13016	0.193122	7.30327e-05
ENSG00000150967	ABCB9	3	3	1.02021	1.00143	0.985847	1.08228	1.04786	1.0732	1.06846	0.990389	1.05134	1.04082	0.0352219	0.568047
ENSG00000103222	ABCC1	164	61	0.99403	1.00081	1.01151	1.00024	1.01116	0.991458	0.982293	1.05001	1.05822	1.06699	0.0788508	0.000266379
ENSG00000124574	ABCC10	17	9	1.02117	0.987487	0.989744	1.00701	0.974986	1.0527	1.03785	1.05911	1.04689	1.06899	0.0826744	0.0159783
ENSG00000108846	ABCC3	45	22	0.996905	0.996646	0.986398	1.0211	0.996718	1.05026	1.02789	0.965966	0.911854	0.941969	-0.0800834	0.0114608
ENSG00000125257	ABCC4	121	46	1.00494	1.01873	0.986147	1.01424	1.02352	1.03752	1.02344	1.07998	1.06915	1.0713	0.0976919	0.000288249
ENSG00000114770	ABCC5	58	30	1.00091	0.985165	1.00626	1.00316	1.01944	1.01059	1.00065	1.06222	1.0878	1.11229	0.124426	0.000534238
ENSG00000101986	ABCD1	43	22	1.01323	0.978324	1.00484	0.997874	0.990423	1.00533	1.02051	1.06581	1.09106	1.08538	0.113855	0.00079047
ENSG00000173208	ABCD2	1	1	1.06281	0.882009	1.04504	1.06661	1.05436	0.994924	0.978249	1.1068	1.39446	1.15328	0.287176	0.0663134
ENSG00000117528	ABCD3	296	39	0.996093	1.0041	0.99233	1.00247	0.998173	1.01718	1.02098	1.02086	1.02705	1.02855	0.0399134	0.00262707
ENSG00000119688	ABCD4	11	5	1.02325	0.965322	0.998959	1.00475	1.03944	1.0627	1.07079	1.0944	1.14258	1.15677	0.183934	0.00180839
ENSG00000164163	ABCE1	619	47	1.00368	1.0019	0.996043	1.00378	0.990733	0.986094	0.9801	0.920482	0.91984	0.90238	-0.130198	4.6417e-06
ENSG00000204574	ABCF1	479	72	1.00746	0.992531	0.997499	0.986134	1.00989	0.985933	0.982326	0.936682	0.954975	0.945368	-0.0793944	0.000114075
ENSG00000033050	ABCF2	325	55	1.00359	0.991809	0.998264	0.982179	0.969921	0.917471	0.914691	0.735285	0.729232	0.711284	-0.460491	7.17809e-08
ENSG00000161204	ABCF3	177	40	1.00252	1.00188	0.995927	1.00887	0.98803	0.996556	0.981209	0.959789	0.942976	0.933915	-0.0810018	0.000351113
ENSG00000118777	ABCG2	21	12	0.998622	1.00112	1.01625	1.0023	1.02487	0.984056	0.986489	0.926485	0.962237	0.922693	-0.101551	0.0053986
ENSG00000144827	ABHD10	164	23	0.996608	1.01186	1.00292	1.00317	1.01507	1.02864	1.0511	1.17071	1.1187	1.16966	0.199667	1.9996e-05
ENSG00000106077	ABHD11	92	17	0.996665	0.998772	1.01412	1.01769	1.03101	1.04183	1.03911	1.13346	1.13748	1.21821	0.212565	0.000144246
ENSG00000100997	ABHD12	90	21	1.00103	0.998555	0.996626	1.00244	0.998591	1.04034	1.02963	1.09753	1.08098	1.11312	0.13556	3.64343e-05
ENSG00000139826	ABHD13	10	6	0.973013	1.05704	0.969447	1.04018	1.03224	0.96905	1.09041	0.944019	0.837028	0.932434	-0.145494	0.0451812
ENSG00000114779	ABHD14B	98	8	1.00218	0.997238	0.993639	1.003	1.00274	1.00452	1.0001	1.14584	1.13718	1.18436	0.212004	7.98394e-06
ENSG00000236063	ABHD16A	56	20	1.00125	0.992691	1.00482	0.961501	1.02721	1.00264	1.01649	1.04514	1.08961	1.07972	0.100002	0.00133674
ENSG00000129968	ABHD17A	9	6	0.996198	1.00667	1.01453	0.992948	1.09955	1.00203	1.02282	1.00064	1.04706	1.06265	0.0433443	0.289635
ENSG00000107362	ABHD17B	39	14	0.988977	1.0074	1.00098	1.01735	1.05335	1.02224	1.03267	1.01648	1.02264	1.0636	0.0495923	0.0665404
ENSG00000136379	ABHD17C	25	9	0.978451	1.02246	1.02662	1.00285	1.08246	0.959195	0.962591	0.908687	0.968136	0.990208	-0.0791899	0.0764775
ENSG00000140526	ABHD2	4	4	1.02401	0.999015	0.978084	0.838579	0.895168	0.864139	0.793787	0.670878	0.671517	0.703345	-0.552973	1.33451e-05
ENSG00000158201	ABHD3	11	6	1.00828	0.987734	0.980342	0.962712	1.01101	1.14916	1.18406	1.19788	1.20662	1.19137	0.272876	3.8148e-05
ENSG00000100439	ABHD4	19	12	0.945376	1.04893	0.997069	0.993997	0.987889	1.24971	1.21148	1.48547	1.36753	1.45857	0.5278	1.34649e-05
ENSG00000011198	ABHD5	18	7	0.987557	1.0646	0.936763	0.996309	1.03513	1.00235	0.951051	0.869731	0.889049	0.917621	-0.157686	0.0147799
ENSG00000163686	ABHD6	28	13	1.0111	0.98772	1.00274	1.00394	1.01815	0.996287	0.973122	0.958629	0.971348	0.941695	-0.0638713	0.0215236
ENSG00000127220	ABHD8	2	2	1.01633	0.969259	1.01369	0.990492	0.923368	1.08923	1.04139	0.895501	1.03336	0.947972	-0.0623009	0.469623
ENSG00000136754	ABI1	116	15	0.999646	0.989722	1.00563	1.00907	1.00775	1.02611	1.01166	1.07919	1.08253	1.10651	0.125902	5.04398e-05
ENSG00000138443	ABI2	17	6	0.992421	0.993918	1.00026	1.03407	1.00303	1.00114	0.978572	1.06173	1.00568	1.03895	0.0563717	0.0904593
ENSG00000154175	ABI3BP	4	2	0.949422	0.97315	1.06132	0.992567	1.08068	1.06832	1.10309	1.84156	2.0444	2.37472	1.06288	1.63792e-05
ENSG00000097007	ABL1	37	22	0.994433	0.986026	1.01662	1.02677	1.03349	0.958056	0.970867	0.958429	0.975838	0.9775	-0.0415998	0.0768802
ENSG00000143322	ABL2	63	26	1.00132	0.993304	0.999243	0.987793	0.998871	0.905766	0.902088	0.809761	0.806979	0.802204	-0.307635	2.56247e-07
ENSG00000099204	ABLIM1	140	49	1.00763	0.986974	1.00178	0.997688	1.00339	0.996688	1.00134	1.00511	1.01423	1.02921	0.0248833	0.120215
ENSG00000163995	ABLIM2	3	3	1.09721	1.03017	0.997813	1.05295	0.941999	1.01133	1.03154	1.16152	1.16452	1.11793	0.141005	0.0557216
ENSG00000173210	ABLIM3	79	23	1.00252	0.987565	1.00618	1.00492	0.985555	0.967704	0.994227	1.022	1.03018	1.0296	0.0406372	0.0196073
ENSG00000256062	ABO	5	4	1.03343	0.944085	1.01314	0.925244	0.988125	1.04718	1.00442	1.00167	1.04006	0.94105	-0.00395124	0.952684
ENSG00000159842	ABR	176	51	1.00871	1.00205	0.992239	0.995958	1.00462	0.990763	1.00967	0.988	0.985154	0.992162	-0.0181903	0.131218
ENSG00000146386	ABRACL	44	5	0.972687	1.01391	1.04767	1.06155	1.08757	1.02523	1.0541	1.03643	1.03489	1.05117	0.0419799	0.188286
ENSG00000268612	ABT1	26	10	0.998165	0.991435	1.00626	1.02087	1.02401	1.03339	1.00912	1.00083	0.990124	0.975293	-0.0143856	0.528524
ENSG00000114626	ABTB1	22	17	1.00506	0.994961	1.00962	1.00259	0.960951	1.10984	1.20029	2.14087	2.02811	2.11532	1.0618	6.37498e-08
ENSG00000166016	ABTB2	6	6	1.01447	1.00895	0.985419	0.923468	0.929381	0.979715	0.940455	0.885822	0.8543	0.862563	-0.20926	0.00116625
ENSG00000060971	ACAA1	161	26	0.995799	1.00931	1.00311	1.00185	0.988953	1.03179	1.03281	1.09366	1.10328	1.11645	0.139375	9.68443e-06
ENSG00000167315	ACAA2	23	11	0.990064	1.021	0.994584	1.02721	1.03969	1.05111	1.07903	1.21524	1.18212	1.31893	0.304746	0.000173745
ENSG00000132142	ACACA	460	130	0.999571	1.00144	1.00171	0.99387	1.00655	0.973995	0.985641	0.914341	0.925628	0.926424	-0.118289	2.85923e-06
ENSG00000076555	ACACB	4	4	0.965832	1.04415	0.994	1.05067	1.03206	1.02688	0.997485	1.02031	1.04884	1.0418	0.0511327	0.373595
ENSG00000111271	ACAD10	48	23	1.00244	1.00383	0.986248	1.01136	0.98971	1.054	1.04321	1.27985	1.28147	1.32424	0.376632	6.30515e-07
ENSG00000240303	ACAD11	25	13	1.0119	0.981409	1.00161	0.990757	0.98649	0.981093	1.01873	1.06889	1.07023	1.05408	0.0925719	0.00370714
ENSG00000151498	ACAD8	33	18	1.00119	1.00527	0.99526	0.992652	0.984818	1.0335	1.05467	1.11795	1.14222	1.19238	0.201368	0.000133888
ENSG00000177646	ACAD9	279	43	1.00144	1.00266	0.992785	1.00495	0.998843	1.01784	1.03488	1.15545	1.14741	1.16279	0.209651	3.04402e-07
ENSG00000117054	ACADM	116	24	0.998175	1.0032	0.996541	1.01671	1.00896	1.03883	1.04517	1.23113	1.2179	1.28116	0.31495	1.6127e-06
ENSG00000122971	ACADS	36	16	1.00277	0.997858	0.996087	1.01857	0.996623	1.08163	1.07823	1.36015	1.46194	1.52553	0.53524	4.32346e-06
ENSG00000196177	ACADSB	211	29	0.999831	0.995537	1.00008	0.997689	1.00454	1.04089	1.05017	1.27764	1.24297	1.32888	0.361358	1.67737e-06
ENSG00000072778	ACADVL	541	51	1.00187	1.0048	0.994975	1.00837	0.994885	1.03757	1.03472	1.11387	1.11106	1.12413	0.157995	6.15317e-07
ENSG00000114331	ACAP2	189	50	1.00504	1.00423	1.00231	0.992861	0.993977	1.01207	1.00094	1.0379	1.03499	1.03733	0.0464937	0.00103287
ENSG00000131584	ACAP3	12	9	1.02112	0.965649	1.01371	0.993988	1.04935	1.01372	1.01526	0.926883	0.914096	0.946831	-0.105767	0.0183324
ENSG00000075239	ACAT1	364	37	0.991573	1.00365	0.995537	1.00894	0.994869	1.0278	1.03139	1.192	1.18387	1.21547	0.263943	3.0625e-07
ENSG00000120437	ACAT2	214	24	0.997897	1.00175	0.994699	1.00702	1.00869	1.00494	1.02548	1.06457	1.06617	1.09403	0.106843	7.75439e-05
ENSG00000182827	ACBD3	203	33	1.00077	1.00748	1.00016	1.00636	1.02212	1.02674	1.01797	0.994392	1.00995	1.00625	0.001025	0.928791
ENSG00000181513	ACBD4	9	5	1.00389	1.00547	0.988637	0.978362	1.00908	0.993546	0.976769	1.19018	1.16872	1.19205	0.24419	0.000118541
ENSG00000107897	ACBD5	91	31	1.00398	1.00181	0.997509	1.00119	0.991495	1.00616	1.01474	0.991644	1.01687	1.01059	0.00749388	0.626131
ENSG00000135847	ACBD6	33	13	0.994231	0.987204	1.01886	0.976058	0.947767	0.916045	0.938558	0.730596	0.703815	0.759539	-0.452142	2.62797e-06
ENSG00000176244	ACBD7	14	5	1.01067	0.964649	1.00406	1.02581	0.992569	1.03116	1.09601	1.34624	1.37435	1.3541	0.451929	2.2348e-06
ENSG00000110455	ACCS	20	7	1.01184	0.972234	1.01502	0.997043	1.00926	0.971114	1.01688	1.11747	1.14809	1.294	0.244482	0.00305579
ENSG00000102977	ACD	16	6	1.0508	0.980974	0.992591	0.984516	1.00485	0.836923	0.852546	0.648898	0.610721	0.629802	-0.678477	9.06854e-07
ENSG00000100813	ACIN1	446	85	1.00765	1.00492	0.989392	1.00327	0.995765	1.01361	1.01677	1.06624	1.05631	1.07329	0.0903098	6.14038e-05
ENSG00000131473	ACLY	790	85	1.00104	1.00326	0.999856	0.997608	0.995181	0.996654	0.992085	0.97137	0.962265	0.953846	-0.0571864	0.000246383
ENSG00000196636	ACN9	11	8	0.997328	1.04044	0.98859	0.95851	1.03723	0.953584	0.997986	0.84289	0.87883	0.874095	-0.221281	0.000427282
ENSG00000122729	ACO1	230	48	0.999574	0.993913	1.00695	1.00583	1.00081	1.00676	1.04607	1.08671	1.06684	1.10315	0.118124	6.69326e-05
ENSG00000100412	ACO2	487	56	1.0039	1.00246	0.998849	1.00738	1.00857	1.02816	1.04124	1.16735	1.16576	1.17513	0.223276	1.0188e-07
ENSG00000184227	ACOT1	16	4	1.03442	1.00336	0.964054	0.959911	0.971482	1.05161	1.04614	1.28692	1.3495	1.32705	0.401238	1.1799e-05
ENSG00000162390	ACOT11	74	29	0.991458	0.984575	1.02012	1.0146	1.00149	1.02687	1.02279	1.08632	1.06554	1.07625	0.107704	0.00051829
ENSG00000112304	ACOT13	45	9	0.995256	1.01368	1.01968	1.0337	1.02565	0.978413	1.00671	1.17528	1.14928	1.23707	0.23327	9.09077e-05
ENSG00000119673	ACOT2	7	3	1.04027	1.03499	0.966571	0.998097	1.0394	1.05366	0.990868	1.23613	1.22602	1.22209	0.277211	0.00035147
ENSG00000177465	ACOT4	16	8	0.996342	1.0323	0.98367	0.993401	1.01198	1.01166	1.03155	1.04993	1.10241	1.02877	0.0783505	0.066835
ENSG00000097021	ACOT7	269	32	0.976726	1.01896	1.0012	1.02873	0.991447	1.01926	0.994807	0.944975	0.948355	0.989042	-0.0563022	0.0401904
ENSG00000101473	ACOT8	53	14	1.01874	0.979119	0.983084	1.00502	1.00765	1.04666	1.01107	1.10196	1.11929	1.14111	0.17379	0.000109393
ENSG00000123130	ACOT9	178	29	0.996953	1.00853	0.996596	1.00741	1.00185	1.01119	1.00767	1.07977	1.09099	1.11929	0.132008	5.77305e-05
ENSG00000161533	ACOX1	168	30	0.998971	0.997593	1.00895	0.999949	1.00694	1.01248	1.00913	1.026	1.03005	1.06004	0.0519955	0.00993449
ENSG00000087008	ACOX3	76	35	0.985827	1.01645	1.00434	1.02015	1.01094	1.02458	1.03185	1.16479	1.1468	1.17593	0.214099	6.7614e-06
ENSG00000143727	ACP1	51	9	0.996578	0.994016	0.998453	1.0149	1.01118	1.0302	1.0082	1.02509	1.03812	1.0301	0.0494458	0.0109059
ENSG00000134575	ACP2	20	8	0.985396	0.996932	1.01597	1.0032	0.983466	1.00802	1.0406	1.195	1.13079	1.23241	0.246207	0.000234975
ENSG00000102575	ACP5	3	2	1.00556	0.928944	1.04391	0.971031	0.946779	1.05395	1.04403	1.32356	1.37945	1.47375	0.488112	0.000255416
ENSG00000155893	ACPL2	3	2	1.01596	0.918469	1.04278	0.99528	1.06301	0.969312	1.12624	0.841118	0.97525	0.875228	-0.146208	0.122485
ENSG00000014257	ACPP	4	4	1.01484	0.9945	0.995657	0.952187	0.981543	0.953479	1.10338	1.30858	1.412	1.37711	0.446789	5.72436e-05
ENSG00000103740	ACSBG1	3	NA	1.47511	0.585278	0.882632	1.44232	1.08442	0.949761	0.895366	0.824625	1.26283	1.25565	0.259668	0.482098
ENSG00000167107	ACSF2	189	37	0.987033	1.01223	1.00193	0.999464	0.995774	1.03106	1.05893	1.4315	1.39935	1.5423	0.541959	1.66158e-06
ENSG00000176715	ACSF3	38	18	0.990242	1.00925	1.0162	1.02291	1.03558	1.05305	1.02754	1.15106	1.18422	1.18441	0.222919	1.49561e-05
ENSG00000151726	ACSL1	202	42	1.00656	0.999323	0.994276	1.01402	0.988337	1.04201	1.0484	1.26832	1.25467	1.28571	0.344203	1.25632e-07
ENSG00000123983	ACSL3	265	48	0.999093	1.00362	0.998432	1.01754	1.0107	1.01083	1.01655	0.98844	0.979752	0.978371	-0.0264902	0.0189578
ENSG00000068366	ACSL4	297	44	1.00228	0.991921	1.00028	0.995368	0.992078	0.971383	0.977663	0.910157	0.88826	0.896305	-0.152228	4.33224e-06
ENSG00000197142	ACSL5	111	31	1.00876	0.998247	0.999565	1.00201	0.989792	0.963218	0.982107	0.913529	0.899276	0.9172	-0.13925	1.40722e-05
ENSG00000164398	ACSL6	2	1	1.13809	0.902766	0.946213	1.07201	1.17823	0.989909	0.976179	0.964715	0.962761	1.06557	0.00859172	0.942381
ENSG00000005187	ACSM3	2	2	0.970315	1.04811	0.989588	1.07026	1.11305	1.00036	1.1189	1.30061	1.19744	1.12691	0.267429	0.012449
ENSG00000131069	ACSS2	101	25	1.00368	1.00058	0.993766	1.00374	0.985995	0.990359	1.0369	1.11978	1.13283	1.15689	0.185434	7.49103e-06
ENSG00000143632	ACTA1	16	6	0.998076	0.97312	1.00724	1.01674	1.09314	1.04906	1.0313	1.03177	1.03596	1.05414	0.0679527	0.0389106
ENSG00000075624	ACTB	16	2	1.03786	0.964478	1.01889	0.825123	0.90636	0.725949	0.662646	0.408455	0.365	0.312521	-1.48406	1.45321e-06
ENSG00000169067	ACTBL2	50	15	0.988307	0.990237	1.02433	1.01557	1.01873	1.00364	1.00143	1.0093	1.04205	0.999826	0.022991	0.372197
ENSG00000184009	ACTG1	17	2	1.01709	0.971952	1.02613	0.781326	0.845055	0.571875	0.531146	0.470647	0.467368	0.450918	-1.11811	7.02841e-08
ENSG00000136518	ACTL6A	217	31	1.00047	0.998601	1.00444	0.999932	1.00148	1.00534	1.00554	0.903641	0.913092	0.903271	-0.143056	1.97137e-06
ENSG00000072110	ACTN1	1920	69	1.00102	1.00341	0.995137	1.00577	1.00813	1.00202	0.998543	0.985025	0.998737	0.967695	-0.0234385	0.0855025
ENSG00000077522	ACTN2	14	4	0.958042	1.02376	0.998359	1.06096	1.04331	1.07346	1.00579	1.02011	1.07235	0.967126	0.0372046	0.463724
ENSG00000248746	ACTN3	11	3	1.01657	0.98938	0.998212	0.986434	0.991416	1.04868	1.0423	1.01194	1.02019	1.03102	0.0281019	0.390131
ENSG00000130402	ACTN4	2348	77	1.0047	0.999867	0.996258	1.00463	0.999254	1.01295	1.00992	1.06479	1.07585	1.05388	0.0901978	1.94576e-05
ENSG00000131966	ACTR10	69	17	0.991649	0.9996	1.01503	0.996742	1.00658	1.01267	0.993679	0.979856	0.968855	0.985934	-0.0347642	0.0601143
ENSG00000138107	ACTR1A	167	15	1.00621	0.991462	1.00072	1.01096	0.997969	0.981585	0.983028	0.985701	1.00475	0.999559	-0.00406345	0.759165
ENSG00000115073	ACTR1B	59	14	1.0112	0.979762	1.00494	0.986386	0.99139	1.00266	1.00863	1.05955	1.05599	1.10759	0.105258	0.00292722
ENSG00000138071	ACTR2	578	37	1.00187	1.00042	1.00094	1.00159	0.989502	0.990204	0.990765	1.01557	1.02897	1.01961	0.0289494	0.00694424
ENSG00000115091	ACTR3	398	24	0.996452	1.01361	0.992798	1.00932	0.999707	1.02175	1.01415	1.04758	1.05388	1.03982	0.0650496	0.000507298
ENSG00000133627	ACTR3B	23	11	1.01427	0.979139	0.987806	1.00288	1.04527	1.0256	1.02618	1.07963	1.12271	1.11629	0.154636	0.000592435
ENSG00000101442	ACTR5	46	21	1.01287	0.991548	0.989428	0.978762	1.01961	0.986586	0.997727	0.95801	0.923863	0.950308	-0.08018	0.00561779
ENSG00000075089	ACTR6	44	17	1.00726	0.990642	1.0004	0.99518	1.01301	1.02237	1.01654	0.957362	0.956498	0.95028	-0.06602	0.00399248
ENSG00000113812	ACTR8	46	15	0.989162	1.027	0.994255	1.00889	1.02572	0.989855	0.979232	0.890218	0.879714	0.91928	-0.162832	0.000257718
ENSG00000115170	ACVR1	8	5	0.965286	0.996782	0.977425	0.991353	1.01529	0.978296	0.985393	0.94711	0.856022	0.937206	-0.102558	0.0755316
ENSG00000135503	ACVR1B	9	6	0.98212	1.02592	0.989032	0.980045	1.04712	1.00838	1.02949	1.07907	1.06323	1.15848	0.1385	0.0170553
ENSG00000123612	ACVR1C	1	1	0.96921	0.979946	1.05369	1.06829	0.981079	0.951337	1.05738	0.884824	0.8383	0.91194	-0.188363	0.0819388
ENSG00000121989	ACVR2A	1	1	0.995309	1.00886	0.999374	1.07808	1.03	0.998131	0.983246	0.996531	0.961512	0.981135	-0.0313835	0.73655
ENSG00000243989	ACY1	15	3	0.998094	1.01595	0.992502	1.00868	1.00245	1.04549	0.998641	1.10609	1.07262	1.06896	0.111195	0.00497781
ENSG00000119640	ACYP1	26	6	0.996827	0.986408	0.999374	0.983119	1.0002	0.977328	0.971018	1.01959	1.05019	1.08836	0.0820072	0.0221351
ENSG00000170634	ACYP2	8	5	0.987454	0.99675	1.01275	0.978316	0.962837	1.01607	0.990468	1.22483	1.15586	1.19172	0.253075	0.000278545
ENSG00000196839	ADA	83	30	1.0041	0.983041	1.00856	1.0012	1.00035	1.0047	1.01181	1.15519	1.12654	1.16507	0.202307	1.24229e-05
ENSG00000168803	ADAL	17	11	1.01544	0.991629	1.02232	0.995993	1.009	1.01878	0.998821	1.11741	1.14753	1.10414	0.153263	0.00082762
ENSG00000137845	ADAM10	347	51	0.989935	1.00965	1.0014	1.01098	1.00707	1.02315	1.03468	1.19734	1.18228	1.23607	0.268627	1.90096e-06
ENSG00000148848	ADAM12	6	3	1.06393	1.01817	0.95136	0.948482	1.02239	0.933143	0.970084	0.762376	0.842934	0.633798	-0.446424	0.00362318
ENSG00000143537	ADAM15	73	19	1.01111	0.983295	1.01265	0.987995	0.993521	0.981283	0.990845	0.836476	0.843165	0.84241	-0.25363	1.73475e-06
ENSG00000151694	ADAM17	80	36	0.997828	0.988705	1.00822	1.01252	1.00588	1.0112	1.02224	1.12516	1.11621	1.14301	0.176431	9.85944e-06
ENSG00000135074	ADAM19	12	5	0.98794	1.03554	0.986303	0.979453	0.968472	0.618672	0.642977	0.428553	0.402373	0.358858	-1.34245	4.29999e-07
ENSG00000008277	ADAM22	7	1	0.994307	1.04799	1.0049	1.00727	0.978849	1.04891	1.24185	1.04192	1.18075	1.25724	0.187586	0.0349454
ENSG00000151651	ADAM8	34	14	0.991007	0.998348	1.02803	0.947663	1.00716	0.871905	0.8945	0.577486	0.636699	0.56244	-0.766053	1.28576e-06
ENSG00000168615	ADAM9	219	35	1.0037	0.980293	1.01526	0.991546	0.997214	0.984505	0.989895	0.939827	0.92478	0.928905	-0.102406	0.000237595
ENSG00000151388	ADAMTS12	36	21	1.01768	0.983765	1.00512	0.985313	1.02739	0.977722	0.947123	0.750845	0.71925	0.669011	-0.492597	8.91828e-06
ENSG00000145536	ADAMTS16	5	4	1.08697	0.995391	0.930601	1.05777	0.976834	1.19531	1.0919	1.09997	1.00178	1.08889	0.0843372	0.288905
ENSG00000143382	ADAMTSL4	7	3	0.934976	1.00167	1.01167	0.982941	1.08546	0.976779	0.998921	1.1687	1.15207	1.04028	0.187983	0.0156751
ENSG00000105963	ADAP1	64	25	0.995754	0.999271	1.00125	1.00161	1.00492	0.986093	0.997335	0.978839	0.966269	0.969463	-0.0399063	0.0207173
ENSG00000160710	ADAR	594	93	1.00291	0.990224	1.01228	1.00198	1.00534	1.00131	1.02008	1.00985	1.02772	1.02513	0.0272599	0.0458968
ENSG00000197381	ADARB1	14	10	1.00527	1.0038	0.994982	0.960897	1.00724	1.03719	0.948598	1.10633	1.1476	1.12862	0.171054	0.000420012
ENSG00000065457	ADAT1	22	11	0.99315	1.00065	0.996021	0.976186	1.01244	0.983709	0.960916	0.842717	0.863472	0.877136	-0.21102	4.91804e-05
ENSG00000189007	ADAT2	4	3	0.995019	0.991338	1.03298	1.06763	0.999049	0.997325	1.02661	0.946243	0.917768	0.970147	-0.0914302	0.115175
ENSG00000213638	ADAT3	19	8	0.999397	0.990571	1.02756	0.992008	1.02316	1.0226	0.992277	1.00806	0.990563	0.952731	-0.0322136	0.340936
ENSG00000063761	ADCK1	11	7	0.98337	0.968381	1.04938	1.03415	0.994447	1.04216	1.01313	1.1247	1.07593	1.07018	0.124661	0.0214342
ENSG00000133597	ADCK2	9	6	1.00551	1.00396	0.98393	0.955273	0.962932	0.978977	1.01159	0.947778	0.955873	0.992201	-0.048016	0.221037
ENSG00000163050	ADCK3	34	15	1.01147	0.996657	0.994581	1.01528	0.994251	1.09656	1.16008	1.32121	1.37475	1.42225	0.45514	1.76095e-06
ENSG00000123815	ADCK4	45	19	0.990831	0.999135	1.009	0.996866	0.999746	1.02281	1.02273	1.15892	1.19463	1.23433	0.258222	2.15514e-05
ENSG00000261694	ADCK5	35	17	0.999322	1.00437	1.00232	1.0691	1.03984	1.02403	1.03198	1.12702	1.18296	1.15872	0.206265	3.93596e-05
ENSG00000138031	ADCY3	44	22	1.00084	0.993853	0.992341	0.992482	1.00489	0.9723	0.969686	0.768254	0.811359	0.794943	-0.33141	2.77579e-06
ENSG00000174233	ADCY6	19	14	0.99448	0.999735	1.00407	1.03614	1.04332	0.998117	1.00091	0.991562	1.03373	1.00985	0.017432	0.530632
ENSG00000121281	ADCY7	22	13	0.985163	1.00199	1.00885	1.01098	0.988334	0.961253	1.04369	1.02193	1.01746	0.992099	0.0169359	0.515183
ENSG00000162104	ADCY9	41	25	1.00675	0.992726	0.993198	0.977105	1.00259	1.03865	1.03018	1.26978	1.29599	1.35943	0.390771	2.89681e-06
ENSG00000087274	ADD1	252	48	1.00408	1.00274	0.99586	1.0134	1.00048	1.02509	1.03004	1.17	1.16064	1.21101	0.237936	2.84736e-06
ENSG00000271760	ADD2	97	39	1.00287	1.00493	0.990965	0.97735	1.01803	1.00968	1.01174	1.03561	1.01225	1.01685	0.0313336	0.0621257
ENSG00000148700	ADD3	165	48	1.00093	0.989047	1.01689	0.99895	1.00558	1.0245	1.06494	1.23456	1.25542	1.30496	0.335518	2.00667e-06
ENSG00000197894	ADH5	384	29	0.992604	1.00056	1.00581	1.0179	1.00859	1.02042	1.03639	1.11004	1.0884	1.12034	0.146108	9.34975e-06
ENSG00000182551	ADI1	140	18	1.00152	1.00016	1.00433	1.01312	1.00157	1.01457	1.02274	1.08677	1.08258	1.07424	0.109727	1.63792e-05
ENSG00000159346	ADIPOR1	3	1	0.998821	1.003	0.98062	0.903412	0.973768	1.06222	0.995837	0.90147	0.976433	0.90328	-0.101733	0.133617
ENSG00000006831	ADIPOR2	2	2	0.934359	1.09969	0.980027	0.819841	1.03084	0.965327	0.963165	0.874031	0.938405	0.869389	-0.165975	0.0956595
ENSG00000148671	ADIRF	116	8	0.995037	1.02351	0.970154	1.04929	0.991806	1.06053	1.06632	1.35456	1.37452	1.36024	0.452657	3.02478e-07
ENSG00000156110	ADK	416	37	0.988553	1.00949	1.00523	1.02201	1.02215	1.02564	1.03425	1.0788	1.08307	1.10617	0.121866	3.62598e-05
ENSG00000148926	ADM	3	2	1.13468	0.936027	0.852332	0.995749	1.07915	1.13097	1.01366	1.00084	1.01882	0.856326	-0.0173495	0.898342
ENSG00000101126	ADNP	320	68	0.999489	0.992714	1.00302	1.00053	1.00664	1.01352	1.01366	0.977778	0.967284	0.982355	-0.0330501	0.0102759
ENSG00000101544	ADNP2	33	13	1.01033	0.989474	1.00502	0.988255	0.986885	0.978301	0.973938	0.904504	0.961472	0.904315	-0.117788	0.00435601
ENSG00000181915	ADO	37	15	1.01911	0.964782	1.02587	0.964358	1.02013	0.950456	1.00577	0.919058	1.00235	0.943742	-0.0714538	0.110544
ENSG00000159322	ADPGK	64	15	0.980778	0.995941	1.01929	1.0386	1.03063	1.00982	1.02439	1.04679	1.05238	1.05201	0.0730291	0.00427888
ENSG00000144843	ADPRH	2	2	1.03416	0.975697	0.98887	1.00221	1.04906	1.10867	1.06694	1.18061	1.16932	1.22442	0.253492	0.00619395
ENSG00000116863	ADPRHL2	95	20	0.998018	1.0019	1.00402	0.979951	1.00543	0.984433	0.98103	1.02797	1.0277	1.0277	0.0376643	0.0109348
ENSG00000170222	ADPRM	6	4	1.07874	0.949165	0.983146	1.04569	1.00438	1.0414	1.02766	1.11854	1.04527	1.0897	0.113291	0.103499
ENSG00000169252	ADRB2	5	1	1.03258	0.917589	1.03795	0.943254	1.04826	0.918302	0.967749	0.660149	0.80329	0.693565	-0.47298	0.000990673
ENSG00000173020	ADRBK1	86	34	1.00589	0.993234	1.00355	0.996182	0.997417	0.977414	0.96737	0.892064	0.896235	0.884575	-0.167858	4.73686e-06
ENSG00000130706	ADRM1	106	15	0.996033	1.01641	0.986781	0.976018	1.01598	0.988033	0.972801	0.891346	0.928824	0.888001	-0.147458	0.00021549
ENSG00000239900	ADSL	152	35	1.00425	0.997427	1.01162	1.00222	1.02875	1.0116	1.00166	0.974607	0.963695	0.986644	-0.0429755	0.0113407
ENSG00000035687	ADSS	328	28	0.999608	1.00118	0.99987	0.986457	1.00779	0.969066	0.979375	0.936827	0.931302	0.923248	-0.104325	8.35913e-06
ENSG00000185100	ADSSL1	13	3	0.999662	0.997577	0.987491	0.99118	0.989165	0.906447	0.950718	0.862638	0.934067	0.911589	-0.14099	0.00602666
ENSG00000139154	AEBP2	15	7	1.04382	0.956637	0.986372	0.883298	0.988763	0.810279	0.862264	0.638329	0.748957	0.594987	-0.597289	0.000178055
ENSG00000104964	AES	19	5	1.01268	0.992094	1.00167	1.03548	0.996969	0.964962	1.03708	0.95864	0.947922	0.968048	-0.0646952	0.0272002
ENSG00000196526	AFAP1	83	24	1.01688	0.989356	0.99854	0.985748	0.981648	0.883767	0.845915	0.620616	0.641231	0.599034	-0.691736	1.5532e-07
ENSG00000157510	AFAP1L1	8	4	0.971999	0.994848	0.956322	0.997116	0.950742	0.893649	0.926738	0.80169	0.75962	0.79168	-0.313229	8.95577e-05
ENSG00000169129	AFAP1L2	287	53	1.00688	0.999661	0.995142	0.978798	0.977451	0.930432	0.919434	0.818756	0.829977	0.812962	-0.286154	1.5884e-07
ENSG00000172493	AFF1	35	22	1.00648	0.979497	1.00338	0.999456	1.02198	1.0412	1.05222	1.08944	1.1309	1.11774	0.159115	0.000183076
ENSG00000072364	AFF4	96	38	0.991378	0.998897	1.01401	0.978224	0.970069	0.97095	0.960475	0.939022	0.931583	0.950321	-0.0908383	0.000402579
ENSG00000141385	AFG3L2	234	58	1.00805	0.987636	1.00068	1.00064	0.990827	1.02793	1.03994	1.12207	1.11587	1.12947	0.168458	2.07743e-06
ENSG00000183077	AFMID	13	8	0.956851	1.01015	1.04726	1.00154	0.988486	1.01509	1.09613	1.244	1.28462	1.28306	0.339457	6.64961e-05
ENSG00000081051	AFP	1	1	0.820208	1.21624	0.993233	0.784943	0.744023	1.382	0.791064	1.0626	1.14295	0.830404	0.00851405	0.966874
ENSG00000119844	AFTPH	101	39	0.996089	1.01121	1.0028	0.999186	0.99421	0.980033	0.970426	0.943596	0.917157	0.955898	-0.0960195	0.00095002
ENSG00000038002	AGA	35	13	0.991586	1.00214	0.997738	1.01239	1.02245	1.03439	1.00989	1.15489	1.14799	1.26299	0.252028	0.000271551
ENSG00000157985	AGAP1	39	18	0.983481	1.0096	1.00873	0.977199	1.00388	0.999871	1.00006	1.02406	1.04779	1.05716	0.0598514	0.0239146
ENSG00000135439	AGAP2	38	18	1.00302	1.00146	0.999741	1.01038	1.00296	1.02519	1.02748	1.07095	1.0598	1.08579	0.0984475	0.0007441
ENSG00000133612	AGAP3	41	15	1.00672	0.995623	1.00158	0.971491	0.98296	0.933657	0.959582	0.871686	0.902776	0.858094	-0.190693	6.72343e-05
ENSG00000084693	AGBL5	2	2	1.00392	1.02671	0.973775	0.93352	0.943744	0.997544	0.972619	0.970998	1.04329	0.970212	-0.0100954	0.895723
ENSG00000173744	AGFG1	72	15	1.00463	0.998721	1.01369	0.976276	1.00703	0.990317	0.977918	0.946563	0.975494	0.935108	-0.0787483	0.00406093
ENSG00000106351	AGFG2	42	12	0.964588	1.02671	0.989418	1.02284	0.974643	0.996207	0.967338	0.929575	0.891318	0.915129	-0.12332	0.0031552
ENSG00000164252	AGGF1	44	24	1.00428	0.994143	1.00007	1.03596	1.0023	0.999298	1.00798	0.87145	0.868042	0.900434	-0.183926	3.64517e-05
ENSG00000006530	AGK	152	20	1.00305	1.00509	1.00276	1.01959	1.00094	1.01928	1.02707	1.11077	1.11545	1.13129	0.157147	3.04553e-06
ENSG00000162688	AGL	492	110	0.994817	1.01008	0.997521	1.0061	1.01443	1.01169	1.01299	1.05369	1.04128	1.07954	0.0802773	0.000793915
ENSG00000116771	AGMAT	38	12	0.986975	1.02592	0.984396	1.00293	1.03568	1.02149	1.02611	1.023	1.01569	1.07641	0.0553919	0.103726
ENSG00000092847	AGO1	76	27	0.997248	0.995298	1.00704	0.9963	1.0067	1.01386	1.03094	1.1353	1.15283	1.19023	0.213382	1.49561e-05
ENSG00000123908	AGO2	137	42	0.99952	1.01475	0.989821	1.00275	1.00938	1.00122	0.985395	0.98495	0.978088	0.990978	-0.0241942	0.110403
ENSG00000126070	AGO3	42	18	1.00642	1.01246	0.978732	0.990822	1.02191	0.996817	1.01967	1.04509	1.04686	1.04254	0.0645756	0.0108782
ENSG00000134698	AGO4	4	4	1.00781	0.975966	1.01222	0.941102	1.04812	0.941605	0.981492	1.24252	1.21574	1.03377	0.216462	0.0286652
ENSG00000228892	AGPAT1	13	5	1.01062	0.996452	0.997014	0.97903	1.02723	1.01891	1.02731	1.152	1.14398	1.1981	0.217715	0.000182621
ENSG00000169692	AGPAT2	26	10	1.00483	1.01242	0.982721	1.02074	0.994307	1.01199	1.02025	1.07542	1.06739	1.07771	0.102445	0.0017718
ENSG00000160216	AGPAT3	79	25	1.01138	1.00099	0.983958	1.01014	1.00824	1.01944	1.02963	1.10851	1.05168	1.05671	0.102161	0.00321321
ENSG00000155189	AGPAT5	47	16	1.01361	0.984235	0.998096	0.993215	0.987496	0.964378	0.975049	0.964242	0.968363	0.956904	-0.0520989	0.0203032
ENSG00000158669	AGPAT6	32	16	1.00599	0.995762	1.01537	1.00363	0.992129	1.00802	1.01659	0.927027	0.949519	0.924221	-0.107409	0.0010529
ENSG00000138678	AGPAT9	82	22	1.00647	1.00258	0.997966	0.98809	1.00674	0.970106	0.959631	0.815636	0.807043	0.795331	-0.314582	3.09072e-07
ENSG00000018510	AGPS	234	44	0.996093	0.999046	1.00606	1.00195	1.00613	1.01756	1.01241	0.977229	0.979515	0.972586	-0.034961	0.00583655
ENSG00000106541	AGR2	51	10	0.988456	0.955719	1.01205	1.02399	0.977225	1.15071	1.11467	1.47675	1.40173	1.39803	0.53261	9.45024e-07
ENSG00000188157	AGRN	174	57	1.00667	0.975912	1.00058	0.966204	0.970097	0.952972	0.959075	0.997467	1.01335	1.02692	0.0261852	0.162022
ENSG00000135744	AGT	3	NA	0.67111	1.30201	1.0761	1.2466	0.979589	1.09549	0.599318	0.418956	0.496013	0.353609	-1.22588	0.0015322
ENSG00000135049	AGTPBP1	27	14	0.973505	1.03694	0.979589	0.991555	1.01762	0.999518	0.980568	0.978236	1.01329	0.977546	-0.0097689	0.779451
ENSG00000177674	AGTRAP	18	4	0.981819	0.985514	1.00444	1.03051	1.04646	1.00265	1.03279	1.14837	1.10783	1.11935	0.183707	0.000194654
ENSG00000153207	AHCTF1	392	112	1.00661	0.99085	1.00216	0.989351	0.997994	0.983964	0.982706	0.948135	0.960238	0.947296	-0.0709479	0.000186053
ENSG00000101444	AHCY	938	40	1.00666	0.989888	1.00485	0.992738	1.00755	0.988776	0.990856	0.966663	0.963967	0.971963	-0.0482644	0.000809834
ENSG00000168710	AHCYL1	196	29	0.9892	1.00308	1.00882	1.00534	1.02055	1.01566	1.0427	1.00576	1.00814	1.0497	0.0295014	0.162184
ENSG00000158467	AHCYL2	36	17	1.00671	0.998349	0.999905	1.01841	1.00265	0.97622	1.01281	1.07965	1.07176	1.06863	0.0997311	0.000510034
ENSG00000126705	AHDC1	92	36	1.0004	1.01965	0.998732	0.984951	0.998088	0.993226	0.983741	1.00202	0.987471	1.02749	-0.000996977	0.96107
ENSG00000135541	AHI1	12	12	1.01117	0.961238	1.02433	0.989678	0.979545	0.965651	0.924721	0.874291	0.906971	0.898898	-0.160709	0.00283397
ENSG00000124942	AHNAK	5700	554	0.996502	1.00492	0.996799	1.01194	0.993813	1.00543	1.01373	1.12566	1.11549	1.11985	0.164791	1.68537e-07
ENSG00000185567	AHNAK2	168	107	1.00081	1.00153	1.00143	0.978986	0.996304	0.996318	1.00043	1.3254	1.31086	1.34009	0.404612	6.77463e-08
ENSG00000106546	AHR	43	17	1.01077	0.99004	0.999313	1.00123	1.0163	1.05042	1.00905	0.878391	0.899958	0.868896	-0.180634	4.19392e-05
ENSG00000100591	AHSA1	308	35	0.998563	0.987297	1.00988	0.967866	1.00211	0.96924	0.971777	0.894202	0.902305	0.896272	-0.153765	2.94105e-06
ENSG00000145192	AHSG	48	7	0.845345	1.16773	0.985127	0.935012	0.820334	1.05462	0.766129	0.922788	0.865561	0.804242	-0.199407	0.122396
ENSG00000186063	AIDA	67	21	1.00611	0.998021	1.00076	0.986729	0.998094	1.00902	1.00213	1.04166	1.06227	1.04428	0.0671735	0.00216402
ENSG00000235985	AIF1	3	2	0.964023	1.07072	0.994063	1.09037	1.02063	1.01888	0.98875	0.880082	1.39001	1.31952	0.217896	0.250606
ENSG00000126878	AIF1L	1	1	0.840553	1.16076	1.06137	0.962296	1.03594	0.804048	0.719822	0.857316	0.833426	0.249877	-0.845365	0.115756
ENSG00000156709	AIFM1	230	36	1.00961	0.995481	0.995149	1.00207	1.00314	1.02398	1.02524	1.12628	1.10306	1.11368	0.156057	4.33228e-06
ENSG00000042286	AIFM2	79	18	1.01012	1.00315	1.00169	0.987585	1.0282	0.992904	1.00038	0.96213	0.964849	0.976755	-0.0542529	0.00402911
ENSG00000146416	AIG1	9	6	1.00178	1.03477	0.984585	0.969649	0.980161	1.02548	1.05499	1.08648	1.07928	1.11327	0.118351	0.0129707
ENSG00000112297	AIM1	363	93	1.00144	0.992807	1.00141	0.997862	1.00004	0.99089	0.978491	0.948416	0.946283	0.92143	-0.0892676	0.00021549
ENSG00000176092	AIM1L	88	40	0.997215	1.01083	0.995197	0.999627	1.00312	1.00556	0.975343	0.998413	0.985375	0.989928	-0.0142418	0.326226
ENSG00000163568	AIM2	5	2	0.968574	0.961086	1.06161	0.888537	1.12033	1.09742	1.16255	0.935614	1.0569	0.990948	-0.00407329	0.955957
ENSG00000164022	AIMP1	251	27	1.00632	0.978785	1.00898	0.980482	1.0022	0.992022	0.995379	0.981837	0.982043	0.995433	-0.0167473	0.288393
ENSG00000106305	AIMP2	259	25	1.00849	0.98759	1.00492	1.02085	1.01767	0.998933	0.987244	0.939088	0.930904	0.920031	-0.105155	6.59918e-05
ENSG00000110711	AIP	198	27	1.00149	0.999577	1.00467	1.01334	0.997658	1.00772	0.999499	1.03496	1.02653	1.03876	0.0446487	0.00206865
ENSG00000129474	AJUBA	34	14	1.01577	0.991391	0.993662	0.987855	0.986646	1.10892	1.10049	0.930847	0.939603	0.912001	-0.109029	0.00114245
ENSG00000106992	AK1	122	20	1.00666	1.0022	0.994562	1.00875	1.00053	1.00402	1.01518	1.05849	1.0539	1.04446	0.0718713	0.000408255
ENSG00000004455	AK2	372	30	1.0061	1.004	0.991779	0.9979	0.983172	1.00723	1.00547	1.079	1.06493	1.05703	0.092619	6.36207e-05
ENSG00000147853	AK3	136	19	0.997427	0.999103	0.996168	1.01736	1.00016	1.02428	1.03052	1.21202	1.17982	1.23425	0.276722	1.55924e-06
ENSG00000162433	AK4	158	18	1.00828	1.0042	0.987381	0.994023	0.985173	1.02557	0.994685	1.05523	1.03329	1.02626	0.0541936	0.00763592
ENSG00000121057	AKAP1	148	50	1.00102	1.00342	0.993011	0.995264	0.995603	0.969045	0.968058	0.791517	0.794572	0.764325	-0.351028	3.99723e-07
ENSG00000108599	AKAP10	77	32	1.00413	0.993832	1.01137	1.01858	1.00961	1.02501	1.0006	0.999445	0.982955	1.01991	-0.00349705	0.857958
ENSG00000023516	AKAP11	113	56	1.00217	0.999702	1.01266	0.952214	0.974508	0.908062	0.886745	0.775406	0.785998	0.757183	-0.378836	2.5407e-07
ENSG00000131016	AKAP12	51	37	1.01836	0.983761	0.998751	0.953876	0.980978	0.882432	0.897587	0.754379	0.784649	0.753231	-0.388727	1.16453e-06
ENSG00000170776	AKAP13	312	129	1.00653	0.989862	1.00595	0.978795	0.997211	0.965971	0.971809	0.94296	0.951702	0.955311	-0.0751198	0.00017866
ENSG00000197976	AKAP17A	67	31	0.995669	0.99175	1.00721	0.985381	1.00837	0.996254	0.995196	0.999814	0.999566	1.01549	0.00971404	0.545549
ENSG00000179841	AKAP5	15	10	1.03411	0.941681	1.00742	0.967244	0.976925	1.06267	1.04523	1.3348	1.36375	1.47131	0.482984	3.17627e-05
ENSG00000105127	AKAP8	180	47	1.00298	0.989223	1.00327	0.975617	0.999017	0.969241	0.999291	0.968082	0.972835	0.974676	-0.0389658	0.00687769
ENSG00000011243	AKAP8L	107	36	1.0111	0.988034	1.00312	0.963698	0.990417	0.965905	0.984874	1.04375	1.04109	1.03397	0.0550031	0.00394239
ENSG00000127914	AKAP9	654	289	1.00189	0.997245	1.00506	0.988283	0.989226	1.00137	1.00856	1.08194	1.08913	1.08931	0.118061	1.33991e-06
ENSG00000166452	AKIP1	7	5	0.985733	0.983569	1.00937	0.943577	0.960064	0.860164	0.792543	0.699021	0.634647	0.578407	-0.643743	3.89067e-05
ENSG00000174574	AKIRIN1	3	2	0.991102	1.02676	0.96746	0.822581	0.866201	0.82945	0.821996	0.657058	0.746012	0.741432	-0.479245	0.000255416
ENSG00000135334	AKIRIN2	6	3	0.970443	1.00728	1.0306	0.999507	1.01052	0.960226	0.909265	0.678666	0.687828	0.630286	-0.591901	1.01638e-05
ENSG00000106948	AKNA	10	9	0.999226	1.02241	1.00699	0.99718	0.97718	0.912034	0.933782	0.89768	0.88542	0.836588	-0.209868	0.000860934
ENSG00000117448	AKR1A1	169	27	1.00785	0.994021	1.00108	0.998298	1.01453	1.03461	1.06012	1.20564	1.17245	1.23248	0.265559	3.02665e-06
ENSG00000085662	AKR1B1	392	25	1.00713	0.993236	0.995416	1.00938	0.999694	1.02022	1.01987	1.09265	1.08799	1.11971	0.139598	1.55493e-05
ENSG00000053371	AKR7A2	132	16	1.00267	0.996637	1.00987	1.01407	1.02606	1.02595	1.01732	1.09736	1.09329	1.18324	0.164103	0.000917249
ENSG00000142208	AKT1	61	21	1.00677	0.994571	0.998336	1.01749	1.01563	1.02348	1.03153	1.02427	1.03885	1.04109	0.0493984	0.0113794
ENSG00000204673	AKT1S1	26	8	1.00357	0.988554	0.9773	0.954623	0.968991	0.922599	0.925599	0.878199	0.874759	0.884792	-0.170804	7.45176e-05
ENSG00000105221	AKT2	76	25	1.00146	1.01738	0.986979	0.993231	0.986313	1.02132	0.984939	1.00496	1.01478	0.987152	0.000532761	0.977935
ENSG00000117020	AKT3	63	25	0.995984	1.00685	1.01409	0.980552	1.01891	1.01549	1.00134	1.14128	1.14768	1.20596	0.211775	4.78123e-05
ENSG00000166971	AKTIP	39	13	1.00388	0.988691	0.999391	1.00836	1.00476	0.950469	1.02173	0.947696	0.967498	0.93844	-0.0683764	0.00846151
ENSG00000148218	ALAD	42	14	0.984563	0.993654	1.01558	0.966887	1.01349	0.98476	1.04113	1.11612	1.17503	1.22708	0.231919	0.000290045
ENSG00000023330	ALAS1	36	18	1.00372	1.00182	0.99709	0.999538	0.987229	0.952082	0.92608	0.740959	0.752307	0.739551	-0.4274	1.974e-07
ENSG00000163631	ALB	716	46	0.673066	0.979722	1.28361	0.897549	0.964244	0.723539	1.10566	1.13673	1.55447	0.924708	0.316304	0.281171
ENSG00000170017	ALCAM	407	48	1.00277	0.998701	0.999809	1.00307	0.985968	1.06601	1.07251	1.3414	1.35477	1.41387	0.453199	2.31383e-07
ENSG00000161618	ALDH16A1	141	24	1.00723	0.975471	1.01088	1.00828	1.01111	1.02246	1.00916	1.06854	1.06467	1.06669	0.0963374	0.000448189
ENSG00000059573	ALDH18A1	560	60	1.00483	0.995797	1.00016	1.00725	0.998141	1.00362	1.00338	1.02858	1.03143	1.03535	0.0447756	0.000486131
ENSG00000165092	ALDH1A1	5	1	0.715337	1.38779	0.808741	0.974727	0.87364	0.707358	0.597829	1.15608	1.15034	0.936728	0.211257	0.423019
ENSG00000184254	ALDH1A3	758	39	1.002	1.0012	0.996573	0.995396	0.996542	1.00344	1.00954	0.980733	0.976361	0.973158	-0.0338289	0.00154201
ENSG00000137124	ALDH1B1	285	36	0.992855	0.998195	1.00677	0.986472	1.01124	1.00251	1.006	1.11394	1.12019	1.13647	0.169066	1.95753e-06
ENSG00000144908	ALDH1L1	3	1	0.970951	1.03662	0.973256	0.856122	0.911685	0.82534	1.05134	1.44284	0.860474	1.28618	0.234991	0.244449
ENSG00000136010	ALDH1L2	151	53	1.0052	1.00766	0.994254	1.00238	1.00426	1.05764	1.06562	1.30319	1.31289	1.33066	0.392258	8.6283e-08
ENSG00000111275	ALDH2	61	15	1.00145	1.00264	0.990584	1.00379	1.0075	1.03677	1.02999	1.2112	1.19165	1.2307	0.278882	1.35921e-06
ENSG00000072210	ALDH3A2	91	19	1.00226	0.989588	1.00231	0.994642	0.991877	1.00777	1.01962	1.06908	1.07139	1.07931	0.104821	6.59377e-05
ENSG00000006534	ALDH3B1	28	11	0.989133	1.01676	1.00304	1.01571	1.01614	1.09355	1.11278	1.50167	1.48893	1.60882	0.611414	7.99366e-07
ENSG00000159423	ALDH4A1	147	30	1.0044	1.0093	0.992904	1.00278	0.998942	1.02633	1.02271	1.22855	1.20301	1.25959	0.295712	1.40624e-06
ENSG00000112294	ALDH5A1	85	19	1.01082	0.998016	0.990354	1.02079	0.988581	1.04578	1.05553	1.25709	1.22872	1.25926	0.320383	4.46251e-07
ENSG00000119711	ALDH6A1	184	41	0.989029	1.01001	0.99826	1.02657	1.00391	1.04983	1.06163	1.43264	1.38551	1.46792	0.515641	2.19171e-07
ENSG00000164904	ALDH7A1	445	41	1.00346	1.0013	1.00121	1.00344	1.00211	1.03666	1.05589	1.22403	1.20378	1.24206	0.287786	2.26433e-07
ENSG00000143149	ALDH9A1	340	35	1.00613	0.999626	0.994963	1.00591	1.00371	1.02462	1.03697	1.11919	1.09863	1.13524	0.160058	7.61473e-06
ENSG00000149925	ALDOA	2402	41	0.998645	1.00354	0.998112	1.01625	1.002	1.00727	1.01511	0.990769	0.98648	0.980586	-0.020573	0.0138918
ENSG00000109107	ALDOC	229	24	0.996972	1.00333	1.0098	1.00412	1.01208	1.00708	1.03904	1.12586	1.15191	1.15675	0.190211	2.48572e-06
ENSG00000033011	ALG1	47	10	0.982848	1.01766	1.00453	1.02565	1.01742	1.02256	1.00819	1.00992	1.0178	1.02748	0.0240025	0.255535
ENSG00000253710	ALG11	29	11	0.988911	1.03477	0.99103	0.987077	1.01974	1.01312	0.979483	1.03231	1.02878	1.03243	0.0375446	0.166475
ENSG00000182858	ALG12	15	5	0.998726	1.06265	0.970292	1.04264	1.07015	1.02144	1.07292	1.04402	1.03953	1.0665	0.0562174	0.198544
ENSG00000101901	ALG13	32	11	0.983198	1.01388	0.98956	1.01049	0.97591	0.992251	0.9666	0.873034	0.890426	0.886309	-0.172581	7.30526e-05
ENSG00000172339	ALG14	13	5	1.01446	0.989482	0.987889	1.02101	1.00183	1.00941	0.98839	0.983949	0.976153	0.956925	-0.0365232	0.254577
ENSG00000119523	ALG2	49	15	1.01012	0.991978	0.991014	0.996701	0.987289	0.985196	1.00947	0.98396	0.995143	0.97511	-0.0188654	0.314028
ENSG00000214160	ALG3	25	6	0.981268	1.04242	1.00962	1.03292	1.01315	1.06207	1.06682	1.11526	1.06862	1.12125	0.12392	0.00552096
ENSG00000120697	ALG5	71	27	0.994998	1.0011	1.00143	1.00903	1.01061	1.00343	1.02185	1.02197	1.02211	0.988777	0.0167386	0.380268
ENSG00000088035	ALG6	19	6	0.993239	1.00909	1.00088	0.980041	1.00238	1.04469	1.0177	1.11106	1.08094	1.10707	0.135477	0.000718807
ENSG00000159063	ALG8	10	4	1.01336	0.924179	1.05797	0.951857	1.10327	0.964886	1.02099	1.00598	1.01969	0.973385	0.00371124	0.951525
ENSG00000100601	ALKBH1	17	9	1.00756	1.00829	0.987252	0.93706	0.977301	0.959965	0.981216	0.852381	0.85729	0.880278	-0.213603	8.06631e-05
ENSG00000189046	ALKBH2	35	12	1.01807	0.975894	0.998495	0.969224	1.00996	0.918635	0.928936	0.74139	0.741587	0.711242	-0.447684	1.06267e-06
ENSG00000166199	ALKBH3	18	11	0.985505	0.976531	0.991586	0.997637	0.984978	0.985135	0.966155	0.951093	0.923483	0.888545	-0.0967169	0.0169275
ENSG00000160993	ALKBH4	26	11	0.998247	0.995262	1.00382	1.00598	0.993088	1.02481	1.00701	1.09166	1.07329	1.10249	0.124401	0.000492307
ENSG00000091542	ALKBH5	86	23	0.989566	1.01616	0.99598	1.0125	0.988234	1.00237	0.998826	0.977808	0.966734	0.950942	-0.0519827	0.0172841
ENSG00000239382	ALKBH6	20	6	1.01065	0.984611	1.0011	1.00912	1.00039	0.96645	0.98456	0.920973	0.938455	0.921718	-0.1075	0.00238566
ENSG00000125652	ALKBH7	11	4	1.01638	0.98244	1.00255	0.890301	0.96214	0.898298	0.874137	0.831628	0.844729	0.825069	-0.262803	6.12668e-05
ENSG00000137760	ALKBH8	31	15	0.999748	1.00708	1.01569	0.996961	1.00396	0.967436	0.984043	0.977194	0.955544	0.967521	-0.0596004	0.0167861
ENSG00000116127	ALMS1	130	73	1.00923	0.971481	1.00548	0.956936	1.01208	0.942706	0.937249	0.759254	0.764188	0.704458	-0.423389	5.51631e-06
ENSG00000108839	ALOX12	27	13	0.991739	0.989854	1.00032	0.976923	1.017	0.920281	0.960289	0.713936	0.733638	0.702725	-0.471914	4.40319e-07
ENSG00000179148	ALOXE3	2	1	0.967685	1.12741	0.919161	0.91203	1.01192	0.829242	0.959105	0.854705	0.904872	0.845155	-0.205815	0.0656859
ENSG00000163295	ALPI	4	3	0.991443	0.967268	1.02187	0.972922	1.02801	1.04831	1.11141	1.41302	1.33902	1.42295	0.486016	3.8148e-05
ENSG00000073331	ALPK1	21	12	0.983693	0.989489	1.02151	0.970538	1.0252	1.0001	1.08917	1.3519	1.38217	1.3551	0.449528	9.18077e-07
ENSG00000163283	ALPP	72	18	0.97992	0.987565	1.00987	1.03859	1.03217	1.10844	1.17456	2.7808	2.8393	3.22319	1.56756	1.09311e-07
ENSG00000163286	ALPPL2	22	6	1.00822	1.00706	0.997036	0.994798	1.01949	1.15151	1.1192	3.23624	3.50003	3.76624	1.79905	7.02841e-08
ENSG00000003393	ALS2	54	27	0.988541	1.00845	1.0061	1.01322	1.00223	1.01149	1.01942	1.0815	1.0797	1.14184	0.136913	0.000932049
ENSG00000178038	ALS2CL	43	27	1.0136	0.989486	0.996025	0.971228	1.01132	0.972758	0.982227	0.950958	0.965793	0.938505	-0.070941	0.00725108
ENSG00000183684	ALYREF	297	20	1.00587	0.99357	0.995676	1.01501	1.00973	1.01878	1.01796	1.00141	1.01607	0.989238	0.00550987	0.680392
ENSG00000242110	AMACR	20	10	0.969538	1.00403	0.997729	1.02064	0.974136	1.08169	1.09052	1.16181	1.12031	1.17934	0.220116	0.000131343
ENSG00000106927	AMBP	17	1	0.756965	0.870043	1.18264	0.768961	0.985884	0.658687	0.779058	0.912952	0.864373	0.901749	-0.0434437	0.790584
ENSG00000110497	AMBRA1	45	23	0.990197	1.01142	0.994768	0.981214	1.02906	0.968753	0.96962	0.884037	0.914119	0.917072	-0.142288	0.000228367
ENSG00000123505	AMD1	10	5	0.991879	0.995873	0.976437	0.934308	0.902103	0.702892	0.607346	0.338823	0.342706	0.286487	-1.61923	2.56247e-07
ENSG00000162066	AMDHD2	32	11	0.985032	1.00308	1.01786	0.993548	0.986457	0.985773	0.980497	1.01081	1.02672	1.0692	0.0472868	0.127161
ENSG00000184675	AMER1	4	2	1.01771	0.941609	1.07301	0.961355	0.947019	0.877215	0.806068	0.666082	0.741745	0.648625	-0.560657	0.000149195
ENSG00000159461	AMFR	50	20	0.998124	0.985279	1.01481	0.993479	0.996811	0.99954	0.982916	0.936	0.949404	0.904718	-0.103965	0.00258907
ENSG00000181754	AMIGO1	1	1	1.04337	0.841205	0.99423	0.936828	1.13609	0.945472	0.924479	0.972231	0.878324	0.96488	-0.0276047	0.830881
ENSG00000139211	AMIGO2	2	2	1.00309	1.03531	0.966718	0.952737	1.00126	0.910289	0.806188	0.633902	0.659689	0.637021	-0.638027	3.10361e-05
ENSG00000101935	AMMECR1	10	3	1.03034	1.0114	0.994699	0.95251	0.997065	1.00326	1.02528	0.881831	0.792778	0.878311	-0.251813	0.00130655
ENSG00000144233	AMMECR1L	10	3	1.00488	1.00367	0.970691	0.925968	0.925686	0.914241	0.85689	0.660708	0.675044	0.60668	-0.618417	5.1339e-06
ENSG00000151743	AMN1	2	2	1.00565	1.00377	0.99313	0.987042	1.03432	0.965696	1.0063	1.00442	1.06783	1.03655	0.0497436	0.483119
ENSG00000126016	AMOT	55	31	0.98824	0.986787	1.01937	0.983133	0.985919	1.03137	1.04001	1.08186	1.14701	1.1688	0.181668	0.000607473
ENSG00000166025	AMOTL1	63	30	1.01508	0.999214	0.979456	0.973327	0.988695	0.986837	0.995989	0.983759	0.996985	0.964726	-0.0234341	0.291549
ENSG00000114019	AMOTL2	56	25	0.977649	1.01289	1.02062	0.904	0.905402	0.842511	0.850149	0.98524	0.994997	0.991249	-0.0188942	0.390954
ENSG00000116337	AMPD2	191	48	1.00094	0.992774	1.00738	0.999408	0.995122	0.983886	0.989721	0.987181	0.995949	1.00662	-0.00548151	0.667989
ENSG00000133805	AMPD3	62	23	0.997842	1.0089	0.994367	1.03157	1.02242	1.02915	1.03258	1.07006	1.08937	1.10185	0.119865	0.000168166
ENSG00000078053	AMPH	2	1	1.05898	0.887026	1.04447	1.12457	0.894567	1.06004	1.01795	1.05704	1.17918	0.97825	0.104534	0.370589
ENSG00000196704	AMZ2	32	14	0.992822	0.993703	1.00797	1.01646	1.01964	1.03571	1.04033	1.19019	1.18291	1.19661	0.253511	3.19869e-06
ENSG00000153107	ANAPC1	211	70	0.998808	1.00456	0.998558	1.00084	1.01618	1.00434	1.00633	0.971054	0.95366	0.972882	-0.0510841	0.00233977
ENSG00000164162	ANAPC10	14	7	1.01339	1.01036	0.987582	0.984192	1.00142	0.967139	0.956193	0.90197	0.942492	0.931762	-0.11743	0.00554495
ENSG00000141552	ANAPC11	4	1	0.999504	0.967303	1.00535	0.923171	0.907122	0.913693	0.915085	0.778598	0.811273	0.759021	-0.339867	0.000288249
ENSG00000129055	ANAPC13	8	4	0.992293	0.990963	1.02115	0.915835	1.04095	0.968847	0.932065	1.005	0.91842	0.959117	-0.06058	0.222927
ENSG00000110200	ANAPC15	1	1	1.06028	0.970077	0.96642	0.887571	0.925881	0.870862	1.03493	0.935832	1.03257	0.949921	-0.0382962	0.717704
ENSG00000166295	ANAPC16	23	6	0.987547	0.984159	1.03039	0.977355	1.00085	0.997046	0.966414	0.870247	0.883105	0.898746	-0.178646	0.000312126
ENSG00000176248	ANAPC2	72	34	1.01359	0.999835	0.998968	0.98833	1.00198	0.999124	0.977689	0.941649	0.959561	0.948491	-0.0801106	0.000826642
ENSG00000053900	ANAPC4	96	32	1.00068	0.994025	1.00242	0.992619	1.00818	0.997723	1.00836	0.966316	0.992445	1.02147	-0.00851467	0.711877
ENSG00000089053	ANAPC5	110	34	1.00452	1.01015	0.991861	1.01389	1.0024	1.00305	0.999002	0.957072	0.979162	0.945284	-0.0613843	0.00701331
ENSG00000196510	ANAPC7	153	36	1.00315	1.00177	1.01188	0.974159	1.0071	0.971874	0.955523	0.830993	0.834638	0.835032	-0.270698	1.48829e-07
ENSG00000013523	ANGEL1	8	4	0.993268	0.967364	0.998813	1.00682	1.02374	0.992259	0.938057	0.837585	0.860252	0.804873	-0.242233	0.000499964
ENSG00000174606	ANGEL2	25	11	1.00448	1.01624	0.995892	0.977492	1.02388	1.0316	1.03854	1.0015	1.08495	1.1028	0.0790653	0.0790395
ENSG00000145362	ANK2	4	1	1.247	0.770907	1.04845	1.46262	0.90689	1.01487	1.10503	1.35366	1.05235	1.04668	0.188317	0.358605
ENSG00000151150	ANK3	285	91	0.996928	1.00823	0.996859	0.999823	1.00066	1.02391	1.01617	1.18925	1.17403	1.22997	0.259096	2.38962e-06
ENSG00000132623	ANKEF1	10	2	0.967859	1.02353	0.983805	1.00317	0.944568	1.01559	0.968109	1.01945	1.00584	1.01192	0.0301386	0.427621
ENSG00000185722	ANKFY1	248	62	1.00863	0.988493	0.998887	1.00145	1.01076	0.983696	0.982984	0.961679	0.957093	0.955698	-0.0597018	0.000680082
ENSG00000154122	ANKH	6	4	0.934994	1.14169	0.941916	1.04719	1.07733	1.16171	1.00339	1.03146	1.06583	1.12319	0.0988019	0.296091
ENSG00000131503	ANKHD1	4	2	0.9997	0.996888	0.989278	0.928125	1.05351	0.887037	0.898372	0.715715	0.72105	0.649543	-0.518798	4.76434e-05
ENSG00000001629	ANKIB1	81	39	0.999045	0.990746	0.999271	0.97655	1.004	0.952376	0.97041	0.990179	1.00339	1.01161	0.00771362	0.611123
ENSG00000176915	ANKLE2	126	47	1.00721	0.993541	0.998492	0.968829	0.99625	0.928384	0.929776	0.821665	0.812732	0.795705	-0.303686	4.50949e-07
ENSG00000106524	ANKMY2	92	31	0.999452	0.995951	1.0006	1.00238	0.994053	1.00296	1.01734	1.06032	1.08084	1.0923	0.109937	0.000134643
ENSG00000164331	ANKRA2	12	2	0.999439	1.01681	1.00017	0.968151	1.01302	0.991484	1.00222	1.11284	1.07243	1.02977	0.0913208	0.0420932
ENSG00000148677	ANKRD1	7	5	0.999803	0.976893	1.04683	0.714406	0.780439	0.611682	0.575858	0.891613	0.883674	0.859521	-0.198113	0.00226525
ENSG00000088448	ANKRD10	16	10	0.975081	1.01341	1.03731	0.98217	0.993486	1.03135	1.07275	1.00616	1.02225	1.06924	0.0338411	0.399206
ENSG00000167522	ANKRD11	64	37	1.00659	1.02042	1.00203	0.965657	0.993632	0.899392	0.919904	0.792854	0.804326	0.770132	-0.355805	8.75041e-07
ENSG00000101745	ANKRD12	45	31	1.01915	0.947693	1.02034	0.968218	0.965085	0.939874	0.962421	0.918166	0.968271	0.968134	-0.065108	0.118296
ENSG00000076513	ANKRD13A	157	36	1.00181	1.00152	1.00121	0.995136	1.01194	1.02816	1.00801	1.24495	1.24437	1.26607	0.321771	1.13007e-07
ENSG00000198720	ANKRD13B	3	2	0.953062	0.955328	1.0935	0.978194	1.10604	0.88614	0.8221	0.665691	0.741718	0.757447	-0.470862	0.000765234
ENSG00000118454	ANKRD13C	20	12	1.00184	1.01042	0.971411	0.991157	0.97383	1.00878	0.965141	0.968215	0.868193	0.92623	-0.112274	0.0335875
ENSG00000172932	ANKRD13D	17	10	0.997493	0.997068	1.03466	1.01813	0.990185	0.962417	0.974725	0.956134	1.01286	0.999284	-0.0295407	0.408351
ENSG00000134461	ANKRD16	24	12	0.999574	1.01539	0.985376	0.986959	1.00017	0.988421	0.979354	0.889066	0.911325	0.898091	-0.152944	0.000265097
ENSG00000132466	ANKRD17	202	65	1.00557	0.992151	1.00164	0.989905	0.977268	0.934008	0.921072	0.80326	0.790817	0.78926	-0.331697	1.10936e-07
ENSG00000165887	ANKRD2	78	26	1.00514	0.996782	0.999163	1.02943	1.01436	0.995751	1.00498	0.914757	0.925957	0.927371	-0.116613	4.46269e-05
ENSG00000152766	ANKRD22	46	7	1.01957	1.00762	0.980365	1.01622	1.02108	0.994723	0.98957	0.882424	0.892902	0.904013	-0.166588	8.9244e-05
ENSG00000107890	ANKRD26	91	54	1.00178	0.99018	1.01226	0.976032	0.993713	0.972371	0.974138	0.869477	0.882866	0.851772	-0.206294	8.55334e-06
ENSG00000105186	ANKRD27	110	44	1.01087	0.983217	0.998892	0.998271	0.992694	0.955043	0.960569	0.94164	0.955731	0.950878	-0.071439	0.00153554
ENSG00000206560	ANKRD28	127	36	0.990514	0.990931	1.01506	1.00727	0.994004	0.996985	0.994834	0.980807	0.986698	1.00518	-0.0115002	0.500717
ENSG00000133302	ANKRD32	13	5	1.00635	0.987485	0.996467	0.980985	0.981298	0.913338	0.900235	0.673252	0.727704	0.68066	-0.5234	3.31756e-06
ENSG00000174501	ANKRD36C	7	5	1.01249	0.996162	0.992226	0.977383	0.995181	0.934636	0.97765	0.777739	0.845634	0.749973	-0.340244	0.000326068
ENSG00000213337	ANKRD39	21	8	0.985439	1.0156	1.01686	1.00798	0.980239	0.980371	0.925015	0.762153	0.776373	0.746504	-0.401362	2.03213e-06
ENSG00000154945	ANKRD40	24	10	1.02188	0.975007	1.01705	0.968311	1.00675	0.900681	0.87967	0.686871	0.728668	0.673659	-0.52919	2.51305e-06
ENSG00000065413	ANKRD44	49	26	1.00483	0.996122	0.987999	1.01682	1.02944	1.007	1.02498	1.02066	1.02468	1.0297	0.0409886	0.0315894
ENSG00000186106	ANKRD46	12	3	0.9419	1.08123	0.970539	1.02631	0.966403	0.987398	0.954817	0.83116	0.763589	0.827946	-0.303832	0.00153629
ENSG00000168876	ANKRD49	7	4	0.987332	0.997888	1.01794	1.02647	0.996565	0.929142	0.998876	1.0691	1.04242	1.08562	0.0902094	0.0502224
ENSG00000151458	ANKRD50	68	26	0.995039	1.0124	1.00124	1.00772	1.00628	1.0016	0.994343	0.987584	0.98555	0.970828	-0.0313773	0.0727534
ENSG00000139645	ANKRD52	56	24	0.984817	1.00857	0.998687	0.997541	1.00019	0.972007	0.933442	0.781153	0.775859	0.725162	-0.391472	5.15844e-06
ENSG00000100124	ANKRD54	28	13	0.999908	0.977184	1.00998	1.00515	0.992849	0.973602	0.980011	0.933688	0.933914	0.950165	-0.0840897	0.00595424
ENSG00000064999	ANKS1A	143	50	1.00233	0.997998	0.99973	1.00434	1.00123	0.971886	0.971651	0.941554	0.931508	0.946285	-0.0896586	7.35785e-05
ENSG00000185046	ANKS1B	2	2	0.950068	1.16766	0.855112	0.869053	1.00271	0.714098	0.78556	0.926321	1.02622	1.14017	0.064093	0.667113
ENSG00000165138	ANKS6	1	1	1.0262	0.971845	1.00085	1.06958	0.914346	0.906625	1.10606	0.976924	1.09761	0.896095	-0.0183083	0.877813
ENSG00000163516	ANKZF1	100	27	1.00873	1.0049	0.992471	0.980117	0.983677	0.959294	0.94063	0.835248	0.841808	0.815919	-0.270119	1.09022e-06
ENSG00000011426	ANLN	378	79	1.01224	0.999927	0.989169	0.951216	0.967071	0.872589	0.851736	0.410483	0.400317	0.34559	-1.38	2.56247e-07
ENSG00000131620	ANO1	62	27	1.00894	1.00087	1.00158	0.982812	1.03117	0.961354	0.961074	0.628776	0.607611	0.573815	-0.735287	2.61651e-07
ENSG00000160746	ANO10	69	24	1.00268	1.00225	1.00446	0.995102	1.01509	0.980307	0.995062	0.979819	0.986335	0.997215	-0.0222723	0.148704
ENSG00000151572	ANO4	4	2	1.01153	1.03539	0.977649	1.01664	1.0282	1.03965	0.939685	0.973801	0.887617	0.962742	-0.099725	0.133682
ENSG00000177119	ANO6	128	35	1.00906	0.99363	0.991524	1.01512	1.00618	1.03274	1.02641	1.14656	1.14264	1.15449	0.201813	1.18827e-06
ENSG00000074855	ANO8	14	10	0.988465	1.00495	0.975947	1.01928	0.948362	1.00036	1.01813	1.05626	1.05805	1.04367	0.0889243	0.0125134
ENSG00000185101	ANO9	3	1	0.969072	0.979417	1.00917	1.06854	0.906071	1.09461	1.08782	1.04793	1.04851	1.16364	0.138896	0.0719373
ENSG00000140350	ANP32A	207	12	0.99202	1.0065	1.00355	0.99757	1.00712	1.00719	1.01941	1.05687	1.05844	1.06646	0.0838891	7.65601e-05
ENSG00000136938	ANP32B	289	13	0.993417	1.01113	0.993035	1.01007	1.0001	1.0276	1.01558	1.03167	1.02747	1.01834	0.0379811	0.00990089
ENSG00000143401	ANP32E	2	2	1.00609	1.01375	0.983445	1.02136	1.01314	1.12984	0.996316	1.10973	1.10753	1.06351	0.127335	0.0890118
ENSG00000166825	ANPEP	1	1	0.855447	1.29498	0.883254	1.05676	1.25588	1.13902	0.794825	0.988413	0.958576	0.887701	-0.0727593	0.70167
ENSG00000169604	ANTXR1	12	8	1.03322	1.00566	0.986663	0.972442	0.982763	0.967361	1.03109	0.94413	1.02416	0.979005	-0.0383422	0.382997
ENSG00000163297	ANTXR2	8	6	1.01393	1.04928	0.964068	1.04235	0.973974	1.0496	1.02672	1.26045	1.24793	1.32183	0.339814	0.000156003
ENSG00000135046	ANXA1	1661	38	0.999309	0.997412	0.999065	1.0189	1.00154	1.02462	1.02617	1.10233	1.09479	1.1018	0.139049	2.36399e-07
ENSG00000122359	ANXA11	383	28	1.00071	1.00668	0.994844	1.01801	1.00198	1.01941	1.02094	1.12408	1.11731	1.13089	0.167684	6.68157e-07
ENSG00000182718	ANXA2	3173	57	1.00071	1.0039	0.996125	1.01268	1.00458	1.02474	1.01907	1.14169	1.14715	1.13828	0.191679	9.07522e-08
ENSG00000138772	ANXA3	741	38	1.00495	1.00287	0.995605	1.00881	1.00371	1.02055	1.01792	1.14328	1.13946	1.12472	0.182062	4.1032e-07
ENSG00000196975	ANXA4	356	38	1.00134	0.99679	1.00288	1.00615	1.01045	1.03045	1.04645	1.19997	1.20941	1.22822	0.277475	1.6497e-07
ENSG00000164111	ANXA5	940	36	0.999097	1.0015	0.997921	1.00669	1.02576	1.03836	1.0336	1.10297	1.10747	1.09845	0.142092	3.19859e-07
ENSG00000197043	ANXA6	12	8	1.0393	0.98648	1.02773	1.07342	1.00711	1.19591	0.915926	1.02605	1.0104	1.10055	0.0382692	0.418263
ENSG00000138279	ANXA7	262	33	1.0018	1.00499	0.994604	1.00514	1.00649	1.01724	1.00388	1.00562	1.02465	1.02064	0.0235737	0.0622485
ENSG00000186807	ANXA8L2	2	1	1.06673	1.05316	0.877943	0.946289	1.01463	1.08125	1.18445	1.43208	1.46702	1.21012	0.455346	0.00497101
ENSG00000143412	ANXA9	47	16	0.992549	1.00485	1.00039	1.04897	1.00511	1.06089	1.07559	1.64778	1.67935	1.77955	0.76773	1.65959e-07
ENSG00000131471	AOC3	6	2	0.966453	0.88028	1.18615	1.56946	0.995726	1.27692	1.07927	1.1508	1.19565	0.964426	0.131695	0.345864
ENSG00000138660	AP1AR	19	9	0.998578	1.00256	1.02126	0.981615	1.02654	1.00584	0.995225	0.913429	0.911048	0.92177	-0.138182	0.000511104
ENSG00000100280	AP1B1	275	43	1.0065	0.990903	1.00609	0.998925	1.02414	1.0107	1.0102	1.00925	1.03587	1.03093	0.034381	0.033121
ENSG00000166747	AP1G1	307	57	1.00307	1.00329	0.995059	1.00673	1.00879	1.00102	1.01497	1.04118	1.03662	1.05416	0.061395	0.000395126
ENSG00000213983	AP1G2	95	28	0.992792	1.00105	1.00923	0.988479	0.996838	1.01808	1.03195	1.03958	1.05685	1.10558	0.0920785	0.00554846
ENSG00000072958	AP1M1	144	30	0.991696	1.0205	0.99629	1.00232	0.994958	0.99839	0.986966	0.999202	1.02143	1.02757	0.0189319	0.299385
ENSG00000129354	AP1M2	159	26	0.991432	1.00621	0.99817	1.00006	0.996549	0.985018	1.00292	1.00756	1.00511	1.0276	0.0212063	0.146519
ENSG00000106367	AP1S1	37	10	1.00325	1.03713	0.97829	0.971922	1.00605	0.990831	1.00337	1.02512	1.04526	1.07221	0.0582078	0.0798495
ENSG00000182287	AP1S2	6	4	0.914039	1.01043	1.06343	1.11829	1.01699	1.05464	0.913588	0.956901	0.967067	1.04677	-0.0066498	0.931191
ENSG00000152056	AP1S3	28	7	0.994872	1.01167	0.993495	1.01152	0.997219	1.00945	1.02306	1.08032	1.08525	1.12358	0.13256	0.00071715
ENSG00000196961	AP2A1	367	46	0.996253	1.00389	1.00003	0.99858	0.992625	1.00408	1.00243	1.03258	1.01954	1.03657	0.0419223	0.00269674
ENSG00000183020	AP2A2	225	39	0.996986	0.999102	1.0031	1.00905	1.00602	1.00936	1.01197	1.04143	1.0499	1.06465	0.0734599	0.000272711
ENSG00000270478	AP2B1	453	49	0.98691	1.00211	1.01121	1.00031	1.00926	1.00779	1.00838	1.01937	0.998026	1.03628	0.0253762	0.157572
ENSG00000161203	AP2M1	276	32	0.997561	0.996464	1.00246	1.02061	1.01935	1.02623	1.01504	1.04077	1.02841	1.06288	0.063712	0.00184955
ENSG00000042753	AP2S1	71	9	1.00153	0.99784	1.00336	0.985331	0.992591	0.978269	1.02064	1.02433	1.02415	1.00846	0.0257789	0.100877
ENSG00000132842	AP3B1	362	61	0.994099	1.00069	0.999999	1.00839	1.00651	1.00875	1.00998	1.0098	1.00519	1.01336	0.0160749	0.0855489
ENSG00000103723	AP3B2	5	1	0.981102	0.956615	0.997824	0.997812	0.970929	0.974776	0.99296	1.00818	0.773466	0.961122	-0.10713	0.3287
ENSG00000065000	AP3D1	387	89	0.992375	1.00605	1.0028	1.01238	1.01982	1.00824	1.01078	1.00585	1.01042	1.01495	0.0143616	0.154496
ENSG00000185009	AP3M1	180	22	0.995468	1.00853	0.994927	0.997501	1.00145	1.00051	1.001	1.01154	0.998009	1.01346	0.0115322	0.357414
ENSG00000070718	AP3M2	29	11	1.00134	1.00064	1.0024	0.980903	0.990714	1.0202	1.01887	0.967543	0.971543	0.975738	-0.0436688	0.0440741
ENSG00000177879	AP3S1	51	12	0.996656	1.03042	0.988235	1.01544	0.988231	1.02274	0.998927	1.05763	1.02502	1.05563	0.0577537	0.0380098
ENSG00000157823	AP3S2	2	1	1.00741	0.997996	0.996592	0.938934	1.01221	0.971137	0.963745	0.870976	0.898153	0.970074	-0.133643	0.103832
ENSG00000134262	AP4B1	47	24	0.984648	1.0033	1.00711	1.01178	1.01251	1.01087	1.01845	0.954619	0.977648	0.969438	-0.0456801	0.0384482
ENSG00000081014	AP4E1	68	33	1.00852	0.995831	0.997807	0.98747	1.00943	0.998521	0.991314	0.975866	0.988899	0.972992	-0.0313012	0.0640972
ENSG00000221838	AP4M1	34	15	1.01164	0.994543	1.01213	0.969862	0.965368	0.969288	0.962743	0.948348	1.02357	0.958305	-0.043511	0.218427
ENSG00000100478	AP4S1	21	6	0.992792	0.992706	0.99754	0.962044	0.992774	1.01593	0.999088	0.993861	0.98149	1.02034	0.00592092	0.825048
ENSG00000254470	AP5B1	25	13	1.0074	1.0227	0.976091	0.966734	0.944028	0.979533	0.955528	1.03271	1.02598	1.03671	0.0424506	0.128404
ENSG00000053770	AP5M1	31	13	0.995232	1.01917	1.00169	0.969323	0.985781	0.977961	1.01006	1.06327	1.06208	1.04185	0.0705379	0.00960493
ENSG00000125843	AP5S1	24	9	0.999966	0.995472	1.0133	1.00471	0.998292	1.00393	1.00713	1.0525	1.01287	1.02892	0.0403114	0.133584
ENSG00000242802	AP5Z1	46	21	0.991684	1.00393	1.00286	0.964961	1.00491	1.03294	0.999964	1.05867	1.06095	1.07884	0.0931233	0.000722037
ENSG00000120868	APAF1	70	31	1.0067	0.989908	1.00785	1.01421	1.01783	1.03578	1.04184	1.13893	1.13363	1.16312	0.193452	8.58833e-06
ENSG00000011132	APBA3	20	10	0.995391	1.00092	1.00291	0.996221	1.01733	0.990777	1.0211	1.00862	1.01642	1.02125	0.0224574	0.340936
ENSG00000163697	APBB2	37	14	1.0047	0.996815	0.994485	1.01499	1.01373	1.01368	1.01737	1.16721	1.13695	1.19145	0.222256	2.22735e-05
ENSG00000134982	APC	117	55	1.01344	0.997872	0.990689	0.97344	0.992898	0.956757	0.978335	0.895567	0.889265	0.872223	-0.17612	9.87027e-06
ENSG00000164062	APEH	400	40	0.995167	1.00909	0.995703	1.00171	0.99324	1.00687	0.993507	1.00736	0.995251	1.00298	0.00271575	0.79536
ENSG00000100823	APEX1	350	31	0.989154	1.0181	0.999024	1.01982	1.00872	1.00996	1.01449	1.03531	1.03213	1.04319	0.0493211	0.00488115
ENSG00000169188	APEX2	23	9	1.01131	0.968705	1.03713	0.886722	0.949963	0.799474	0.796792	0.5951	0.612682	0.570431	-0.762809	4.29999e-07
ENSG00000117362	APH1A	16	2	0.98432	1.0117	1.02876	1.02986	1.00962	1.01733	1.00294	1.05796	1.07373	1.0776	0.0856122	0.0176193
ENSG00000166181	API5	362	38	0.996945	1.00189	0.998342	0.996259	1.01526	1.02408	1.02517	1.01693	1.01296	1.01541	0.0229822	0.0176781
ENSG00000149089	APIP	40	14	0.990557	0.993185	1.01311	1.01375	0.997811	1.02635	1.00772	1.03768	1.00018	1.00623	0.0224484	0.338946
ENSG00000169621	APLF	12	6	1.01188	0.994157	0.990745	0.956082	1.03675	0.998985	0.981369	1.15561	1.17905	1.24661	0.256371	0.000223436
ENSG00000084234	APLP2	93	36	1.00876	0.982954	0.999901	1.00032	1.01862	1.03277	1.01829	1.00276	1.03043	1.00135	0.020505	0.282085
ENSG00000101474	APMAP	255	31	1.00103	0.996677	1.00003	1.00947	1.02388	1.01548	1.02106	1.09443	1.08622	1.10317	0.131476	3.32587e-06
ENSG00000118137	APOA1	17	6	0.972009	1.08293	0.947144	0.826059	0.494969	0.547048	0.58001	1.61456	0.476249	0.294944	-0.712067	0.25226
ENSG00000163382	APOA1BP	210	13	0.997316	1.00341	0.996583	1.00553	1.00639	1.03163	1.05162	1.10919	1.09353	1.1344	0.154775	1.68553e-05
ENSG00000158874	APOA2	2	2	0.820066	0.98514	1.20673	0.82116	1.09032	0.653732	1.17	1.12046	2.6804	1.11811	0.594761	0.135064
ENSG00000110244	APOA4	30	1	0.810473	0.96051	1.2242	0.762861	0.822291	0.711794	0.61983	1.49318	0.695946	0.727266	-0.111518	0.739188
ENSG00000084674	APOB	33	17	1.02163	1.01768	0.987173	1.02125	0.995885	0.897531	0.935245	0.95826	0.908867	0.870184	-0.145834	0.00522311
ENSG00000179750	APOBEC3B	83	13	0.996338	1.01169	0.99715	1.03208	1.01081	1.02423	1.01398	0.925443	0.933391	0.919045	-0.113462	7.09113e-05
ENSG00000244509	APOBEC3C	30	11	0.967162	1.03875	0.994506	1.01661	1.02872	1.01263	1.06535	1.09933	1.07437	1.16734	0.15487	0.00549572
ENSG00000128394	APOBEC3F	11	6	1.01003	1.03083	0.98191	1.027	0.982337	1.01479	1.07822	1.28717	1.31878	1.38266	0.399668	2.13914e-05
ENSG00000239713	APOBEC3G	8	5	1.02309	0.989346	0.995299	1.03416	0.98173	0.98259	0.994836	1.00718	1.00846	0.97729	-0.00711663	0.859519
ENSG00000130203	APOE	2	1	0.998025	0.938086	1.06184	1.18744	0.963583	0.982708	1.2137	0.856661	1.00795	1.06201	-0.0388261	0.730342
ENSG00000091583	APOH	15	2	0.738956	0.992314	1.23027	0.593381	0.887475	0.62177	0.556609	0.922927	0.697293	0.739561	-0.307512	0.152267
ENSG00000100342	APOL1	7	6	1.00442	0.97112	0.994029	0.982822	0.966704	0.928873	0.950933	0.860096	0.91004	0.930864	-0.137409	0.0171708
ENSG00000128335	APOL2	67	19	0.995755	0.9937	1.0038	0.977889	0.974992	0.949028	0.953203	0.975457	0.972089	0.949196	-0.047376	0.0205532
ENSG00000128284	APOL3	5	4	1.04185	0.94679	0.971873	0.938644	1.02203	0.895261	0.88677	1.10001	0.954128	1.11723	0.0968659	0.248084
ENSG00000221963	APOL6	10	7	1.00677	0.974912	1.02676	0.918446	0.978384	1.00388	0.989189	1.02146	1.04816	1.04528	0.0504005	0.195303
ENSG00000184831	APOO	41	8	1.0228	0.968437	0.992219	1.00747	0.99765	0.997921	1.02689	1.0669	1.1032	1.08243	0.124796	0.00161656
ENSG00000155008	APOOL	95	18	0.991758	1.0236	0.999388	1.00343	1.00345	0.999247	1.03249	1.0909	1.14055	1.12642	0.15539	0.000144716
ENSG00000142192	APP	94	30	1.00927	0.982135	1.0172	0.998873	1.00183	0.997358	1.01581	0.979568	1.00158	0.972038	-0.0267792	0.204162
ENSG00000062725	APPBP2	30	18	0.986975	1.00516	1.01388	0.993531	0.995685	1.00544	1.02493	0.90715	0.927714	0.90313	-0.134741	0.000391005
ENSG00000157500	APPL1	154	47	0.994195	0.994017	1.00231	0.992054	1.00424	1.00191	0.995931	1.02266	1.01545	1.03497	0.0392557	0.0106672
ENSG00000136044	APPL2	96	39	1.00404	0.998399	1.00571	0.989152	1.01448	1.03401	1.04247	1.16217	1.16311	1.18604	0.223079	1.20089e-06
ENSG00000198931	APRT	151	15	0.992666	1.0195	0.993287	1.0267	1.01122	1.01471	1.02231	1.05206	1.0386	1.06651	0.0710783	0.00264816
ENSG00000137074	APTX	53	18	1.00882	0.989248	0.987278	0.990255	0.981142	0.992877	1.00553	1.07103	1.01178	1.04588	0.0673351	0.0256883
ENSG00000021776	AQR	294	82	1.0001	0.996369	1.00673	0.993268	0.993264	0.991712	0.999425	0.941189	0.939477	0.945935	-0.0874229	2.14907e-05
ENSG00000078061	ARAF	60	17	0.986257	1.00724	0.997367	1.01747	1.01189	1.01168	1.00327	0.989185	0.996717	1.00752	0.00124517	0.94392
ENSG00000186635	ARAP1	84	36	0.995061	1.0093	0.990651	1.01275	0.997789	0.981938	0.994314	1.03256	1.07511	1.04382	0.0733027	0.00527006
ENSG00000047365	ARAP2	41	27	1.00284	0.986172	0.99935	0.99271	1.01256	0.950199	0.976505	0.922714	0.935272	0.933337	-0.0983951	0.000593364
ENSG00000120318	ARAP3	96	38	1.00083	1.00764	0.99616	1.00263	1.00718	0.981236	0.985864	0.929915	0.938894	0.944907	-0.0947233	0.000128059
ENSG00000095139	ARCN1	497	55	1.00173	1.00568	0.995809	1.0131	0.993291	0.998646	1.00049	0.992929	0.980951	0.987326	-0.0203304	0.0445585
ENSG00000119682	AREL1	11	7	0.978755	0.992552	1.00525	0.980987	0.975323	0.899231	0.939316	0.944742	0.996527	0.866004	-0.0867903	0.153407
ENSG00000143761	ARF1	1	1	0.961421	0.937163	1.10143	1.05047	1.03351	1.02345	0.9368	0.980766	0.950029	0.952528	-0.0537093	0.627216
ENSG00000168374	ARF4	129	12	0.988677	1.01576	0.998636	1.02065	1.02191	1.02301	0.985657	0.94578	0.948171	0.949104	-0.0789085	0.000505178
ENSG00000004059	ARF5	59	12	0.981543	1.01289	1.00968	1.03853	0.99936	1.01045	1.02995	1.07232	1.06845	1.09495	0.107206	0.0007441
ENSG00000165527	ARF6	167	13	0.99619	1.00226	1.00518	1.02355	0.9904	1.01088	1.00395	1.0255	1.02772	1.03563	0.0403569	0.00470596
ENSG00000101199	ARFGAP1	97	21	0.999647	1.01378	0.985218	1.00145	0.98832	0.980761	0.981622	0.948304	0.937556	0.940339	-0.0853657	0.000596201
ENSG00000149182	ARFGAP2	119	34	1.01151	0.979877	1.00302	0.970883	0.991801	0.979732	0.990845	0.945339	0.937481	0.941744	-0.0841223	0.000688148
ENSG00000242247	ARFGAP3	136	42	1.00661	0.990087	1.01178	0.992414	1.02191	0.965783	0.978441	0.901376	0.916031	0.923073	-0.13461	3.36143e-05
ENSG00000066777	ARFGEF1	237	74	0.997477	1.00748	1.0006	1.00715	1.0101	1.00553	1.01229	1.06499	1.06431	1.08342	0.0961258	4.79812e-05
ENSG00000124198	ARFGEF2	172	65	0.99652	1.00194	0.997426	0.991306	1.00439	1.01562	1.00276	1.00384	1.02112	1.01843	0.0226618	0.0751602
ENSG00000164144	ARFIP1	149	27	1.00074	0.992861	1.00395	1.00015	0.987712	0.993437	0.988721	0.984981	0.966143	0.983368	-0.0307126	0.0385614
ENSG00000132254	ARFIP2	54	15	1.00062	1.00277	1.00501	0.997159	1.00229	0.951791	0.99124	0.903909	0.907631	0.905157	-0.147143	1.538e-05
ENSG00000101246	ARFRP1	28	13	0.983148	1.02299	1.01066	1.01351	0.995377	0.990877	0.966367	0.808312	0.793998	0.814419	-0.319847	3.87507e-06
ENSG00000118520	ARG1	6	4	0.831439	1.38464	0.828707	0.900093	0.959808	0.882648	0.894405	0.982039	0.903717	0.88903	-0.0913443	0.669487
ENSG00000081181	ARG2	40	13	0.99432	0.988258	1.01254	1.0238	1.02993	1.01573	1.03177	1.01936	1.05266	1.00278	0.0376651	0.155011
ENSG00000134884	ARGLU1	128	27	1.00287	1.00098	0.998585	0.982272	0.975129	0.996579	1.00014	1.03592	1.0073	1.02214	0.0298326	0.0604548
ENSG00000175220	ARHGAP1	198	22	0.997614	1.00627	1.00076	1.0004	1.00123	1.00245	1.00973	1.07695	1.05839	1.06869	0.0926627	5.13584e-05
ENSG00000071205	ARHGAP10	82	34	1.00521	0.993197	1.00015	1.00686	0.994664	0.998729	1.00291	1.01253	1.00863	0.994605	0.00822908	0.579426
ENSG00000198826	ARHGAP11A	31	16	1.00625	1.01569	0.987595	0.955088	0.956196	0.957875	0.948944	0.551182	0.555566	0.498819	-0.908072	3.69882e-07
ENSG00000165322	ARHGAP12	173	45	1.00005	0.991273	1.00505	1.00845	1.00361	0.984455	0.989349	0.986799	0.991394	1.00461	-0.00656791	0.604927
ENSG00000140750	ARHGAP17	175	55	1.00821	0.989024	0.999103	0.991666	0.994457	1.01413	1.01065	1.09073	1.09072	1.10993	0.135484	1.47093e-05
ENSG00000146376	ARHGAP18	93	34	0.99881	1.00102	1.00071	0.980387	1.00121	1.01465	1.00699	1.06158	1.06457	1.0823	0.0966017	0.0001316
ENSG00000107863	ARHGAP21	155	69	1.00484	1.00078	0.984315	1.00102	1.00694	1.01663	0.995263	1.02085	1.03456	1.02351	0.0423466	0.0106712
ENSG00000128805	ARHGAP22	3	2	1.00725	1.05217	1.01634	0.943899	0.99518	0.988128	0.928358	0.84204	0.887298	0.816009	-0.273688	0.0023649
ENSG00000225485	ARHGAP23	30	20	0.985605	1.0055	1.02021	1.01257	1.0207	1.00753	1.00272	1.05664	1.09129	1.05408	0.0885429	0.00733172
ENSG00000138639	ARHGAP24	14	10	1.00372	1.00082	1.00518	0.967111	0.959825	1.05293	1.08617	1.35365	1.366	1.35029	0.435368	1.02146e-06
ENSG00000145819	ARHGAP26	75	40	0.997806	1.00625	1.00219	1.00335	0.996298	1.01062	0.993747	0.919162	0.927195	0.926594	-0.11654	3.77608e-05
ENSG00000159314	ARHGAP27	4	1	1.00919	0.988478	1.00469	1.04851	1.08518	0.940064	1.07777	0.985131	0.967829	1.03865	-0.00577104	0.919493
ENSG00000137962	ARHGAP29	416	103	1.00804	0.997537	0.998278	0.983408	0.993069	0.927201	0.914944	0.729086	0.735246	0.712738	-0.464536	6.77463e-08
ENSG00000134909	ARHGAP32	99	46	0.988234	1.01994	0.99334	0.973937	1.01326	0.984032	1.00435	0.986983	0.993651	1.00019	-0.00986471	0.568879
ENSG00000160007	ARHGAP35	267	85	0.992918	1.00816	1.00862	0.992837	1.00825	0.992629	1.00406	1.00361	1.0182	1.02356	0.016993	0.193136
ENSG00000147799	ARHGAP39	33	21	1.00261	0.996297	0.980505	0.997962	1.03449	0.972507	0.966907	0.798192	0.822264	0.818122	-0.289047	3.36578e-06
ENSG00000124143	ARHGAP40	1	1	1.0114	1.0031	0.98766	0.919785	1.02907	0.829951	0.875827	1.17577	1.15201	1.17638	0.22307	0.0325981
ENSG00000165895	ARHGAP42	3	3	1.00317	1.06846	0.988929	0.987063	1.01911	1.07554	1.02978	1.02822	0.979683	1.00226	-0.0234162	0.721734
ENSG00000100852	ARHGAP5	206	67	0.99462	0.990336	1.00498	1.00165	1.0077	0.9812	0.99534	0.987734	0.985308	0.984691	-0.0155989	0.15813
ENSG00000141522	ARHGDIA	541	23	1.00019	1.00134	0.99439	1.01244	0.983088	0.994502	0.990888	1.00267	0.992405	0.989076	-0.00569455	0.531436
ENSG00000111348	ARHGDIB	213	20	0.99779	0.985038	1.01912	0.997416	0.993169	1.01552	1.03371	1.30872	1.31112	1.34177	0.400239	2.03974e-07
ENSG00000076928	ARHGEF1	2	2	0.953228	1.00429	1.04813	0.94613	0.992146	0.954483	0.901492	0.810423	0.836251	0.937488	-0.219752	0.0343907
ENSG00000104728	ARHGEF10	125	52	0.995485	1.00309	0.99361	0.983745	0.98775	0.970062	0.977596	0.937702	0.949559	0.963919	-0.0697192	0.00126152
ENSG00000074964	ARHGEF10L	69	27	0.99283	1.00233	0.996927	0.998153	1.01367	0.990219	0.990286	0.985427	1.00624	1.02413	0.0112223	0.562319
ENSG00000132694	ARHGEF11	100	47	1.00513	0.999436	1.00187	0.986492	1.00508	1.00466	0.998326	1.01881	1.01673	1.02623	0.0263081	0.05256
ENSG00000196914	ARHGEF12	140	60	1.01032	0.989922	0.998605	0.982225	0.999631	0.993682	0.999381	1.01408	1.00977	1.00344	0.0136578	0.303853
ENSG00000130762	ARHGEF16	133	39	1.00619	0.9869	1.00384	0.996618	0.998788	0.980469	0.994432	0.981195	0.990657	0.979474	-0.0220845	0.120929
ENSG00000110237	ARHGEF17	66	37	1.00402	0.987578	1.0111	1.00354	1.01609	1.0047	1.03	1.15134	1.22188	1.18715	0.245414	2.02348e-05
ENSG00000104880	ARHGEF18	8	2	0.96486	1.07943	0.969081	0.997127	0.969291	0.997065	1.06501	0.895126	0.929727	0.966013	-0.109398	0.0987286
ENSG00000142632	ARHGEF19	18	11	0.992182	1.02186	0.998162	1.01307	1.00383	0.929279	0.938546	0.84015	0.882245	0.950996	-0.173911	0.00683306
ENSG00000116584	ARHGEF2	180	54	0.999719	0.991104	1.00582	1.01348	0.987593	0.961668	0.957336	0.884218	0.862276	0.842581	-0.211163	9.92165e-06
ENSG00000114790	ARHGEF26	28	16	1.01903	0.971695	0.987891	0.960959	0.978611	0.949355	0.946908	0.787925	0.7714	0.74924	-0.367671	5.21896e-06
ENSG00000214944	ARHGEF28	174	67	1.00198	1.00387	0.995082	1.00144	0.998742	0.977631	0.972912	0.984424	0.978575	0.997897	-0.0194124	0.133253
ENSG00000163947	ARHGEF3	49	20	1.00342	1.00406	0.980753	0.97802	0.988485	0.997445	0.996042	0.926696	0.931039	0.940891	-0.0945176	0.000849286
ENSG00000213214	ARHGEF35	14	6	0.986859	1.00367	1.00123	0.946719	1.0488	0.989782	1.03294	1.03767	1.04285	1.05361	0.0670844	0.0356735
ENSG00000183111	ARHGEF37	24	13	1.01012	0.99341	0.992311	0.987156	0.967517	0.991531	0.986252	1.0364	1.01694	1.04585	0.0488828	0.0635909
ENSG00000137135	ARHGEF39	12	5	0.978422	1.00109	1.00255	1.01061	1.01628	1.0619	1.07972	0.821589	0.841522	0.8099	-0.270133	5.01171e-05
ENSG00000136002	ARHGEF4	31	19	1.00549	0.997863	0.99055	0.994842	1.00264	0.95584	0.919079	0.823071	0.799078	0.806894	-0.301724	2.21938e-06
ENSG00000165801	ARHGEF40	49	27	0.999932	1.00451	1.00102	1.01185	0.991321	1.01604	1.00899	1.15832	1.14	1.17988	0.210617	9.00826e-06
ENSG00000050327	ARHGEF5	135	40	0.994867	1.00608	0.990046	1.00427	1.00277	0.986437	1.01314	1.03385	1.05974	1.06336	0.077824	0.00104476
ENSG00000102606	ARHGEF7	170	42	1.00607	0.992024	0.999134	1.00029	0.989099	1.0127	1.00724	1.06555	1.04749	1.04565	0.0756688	0.000378052
ENSG00000117713	ARID1A	335	78	1.01269	0.985715	0.997658	0.984167	1.0021	0.976225	0.988508	0.947507	0.946752	0.952326	-0.0737536	0.000341234
ENSG00000049618	ARID1B	120	55	1.00048	0.990407	0.999986	0.992666	0.991531	1.0279	1.0144	1.04756	1.07133	1.04158	0.0794773	0.000786231
ENSG00000189079	ARID2	168	65	1.00028	1.00394	0.998813	0.977495	0.988578	0.985559	0.979715	0.948341	0.947921	0.951347	-0.076668	7.1291e-05
ENSG00000179361	ARID3B	2	2	0.994321	1.02019	0.989955	0.9914	0.965523	0.866887	0.806681	0.743681	0.666142	0.638441	-0.555593	0.000212118
ENSG00000032219	ARID4A	76	43	0.998512	0.982064	1.01216	0.979142	1.01094	1.02543	1.05336	1.15951	1.15866	1.17174	0.221818	3.13737e-06
ENSG00000054267	ARID4B	143	55	1.00578	0.988044	1.00437	0.972832	0.998531	1.00946	1.0167	0.99937	0.99274	0.984204	-0.010549	0.436689
ENSG00000150347	ARID5B	52	30	0.994572	0.966999	1.02339	1.03833	1.09725	1.26909	1.30239	1.83822	1.75267	1.85835	0.868266	1.15806e-07
ENSG00000166233	ARIH1	98	29	0.994873	0.990731	1.0025	0.982763	1.01781	0.991285	0.996847	0.99274	1.00217	0.990175	-0.00146137	0.913872
ENSG00000177479	ARIH2	100	27	0.993558	0.984945	1.02636	0.998289	1.01067	1.00507	1.00932	0.98234	1.0076	1.0007	-0.00669975	0.754682
ENSG00000120805	ARL1	81	17	0.990536	1.00519	1.00155	1.0025	1.01288	1.00255	1.00893	1.00916	0.995062	1.01	0.00812373	0.587552
ENSG00000169379	ARL13B	33	14	1.02228	0.977973	1.01092	0.975065	1.0021	0.937987	0.984306	0.79716	0.789972	0.76553	-0.355996	3.62277e-06
ENSG00000179674	ARL14	4	4	1.02864	1.11365	0.867357	1.20791	1.09839	1.26068	1.06439	0.693336	0.593712	0.689761	-0.602367	0.00079967
ENSG00000152219	ARL14EP	26	11	0.994557	0.984539	0.995814	0.990571	0.971915	0.972371	0.993613	0.926748	0.937579	0.953246	-0.0784705	0.00687959
ENSG00000185305	ARL15	22	8	1.0018	1.04617	0.963081	0.994297	0.986403	1.05605	1.04067	1.29596	1.24225	1.36459	0.374003	6.74462e-05
ENSG00000213465	ARL2	16	4	0.992996	1.05294	0.957187	0.985348	1.00512	0.968132	0.962378	0.945009	0.936189	0.948145	-0.0849022	0.0642277
ENSG00000102931	ARL2BP	31	8	1.00226	0.994066	0.996976	0.983477	1.02421	0.996087	0.981021	0.903703	0.915189	0.907702	-0.134651	0.000125966
ENSG00000138175	ARL3	105	14	0.994344	0.993216	1.00723	1.00886	0.997179	1.01722	1.01099	1.05986	1.05419	1.07579	0.0910021	0.000242995
ENSG00000122644	ARL4A	1	1	0.954903	1.00575	1.04501	1.12521	1.17153	1.14785	1.12131	0.884644	0.806652	0.869887	-0.231041	0.0428376
ENSG00000188042	ARL4C	17	6	1.00892	0.985547	0.997563	0.964362	0.968825	0.782638	0.781598	0.672874	0.698707	0.654151	-0.56314	9.1294e-07
ENSG00000162980	ARL5A	2	2	0.995381	0.987233	1.01926	1.06142	1.014	0.970066	0.966561	0.909379	0.96099	0.974112	-0.0782009	0.289002
ENSG00000165997	ARL5B	15	6	1.00308	1.00657	1.01625	0.992972	1.02717	0.982498	0.978186	0.85997	0.871532	0.890373	-0.206892	0.000111271
ENSG00000113966	ARL6	38	8	1.00371	0.987991	0.994383	0.975682	0.982348	0.984757	1.00774	0.937374	0.965256	0.945497	-0.0683194	0.00848055
ENSG00000182196	ARL6IP4	60	13	0.989168	1.01203	0.997232	1.00573	1.0064	1.02821	1.04227	1.08023	1.07966	1.04111	0.0941653	0.00210244
ENSG00000144746	ARL6IP5	58	8	1.00838	1.00539	0.998208	1.01181	1.01021	1.02846	1.02732	1.05584	1.05445	1.02983	0.0600309	0.00736099
ENSG00000177917	ARL6IP6	12	2	1.01552	0.998897	0.994477	1.04677	0.994324	1.08861	1.0694	1.1296	1.12098	1.10537	0.157491	0.000818138
ENSG00000143862	ARL8A	21	6	0.991792	1.01226	0.9928	1.01757	0.981868	1.01823	1.01647	1.13359	1.11144	1.14711	0.178687	0.00013675
ENSG00000134108	ARL8B	33	11	1.0073	0.999875	0.99716	1.01825	0.997634	1.03471	1.0294	1.07673	1.08909	1.10924	0.124379	0.000350763
ENSG00000104442	ARMC1	45	15	0.995008	1.00138	0.996868	1.01051	0.999018	0.996716	0.985289	0.977211	0.967504	0.985498	-0.0307474	0.0953825
ENSG00000170632	ARMC10	50	10	0.995009	1.00339	0.991139	1.01459	1.01777	1.07689	1.0395	1.22389	1.16086	1.21785	0.268726	1.07593e-05
ENSG00000140691	ARMC5	16	8	0.998434	1.0048	1.00016	1.01402	1.01427	1.04182	1.00512	0.936501	0.97462	0.972437	-0.0589759	0.0682796
ENSG00000105676	ARMC6	103	33	0.997859	0.99799	1.00806	0.981312	1.00366	0.966049	0.946527	0.83798	0.854969	0.812493	-0.262076	4.42672e-06
ENSG00000125449	ARMC7	6	4	1.03032	0.995712	0.985485	0.94496	0.947896	0.933491	0.897306	0.761848	0.782912	0.761707	-0.384665	3.58773e-05
ENSG00000114098	ARMC8	131	40	0.999511	0.994052	1.0018	0.996122	1.00122	0.972947	0.96888	0.912604	0.937193	0.913684	-0.116344	6.77167e-05
ENSG00000135931	ARMC9	54	23	1.02266	0.993403	0.984961	0.984111	1.01282	0.978587	0.992002	0.973398	0.976498	0.97711	-0.0358461	0.0953555
ENSG00000102401	ARMCX3	59	14	1.01207	1.00091	0.999187	0.997302	0.987202	1.02736	1.00971	1.07839	1.09173	1.07579	0.107816	0.000152615
ENSG00000196440	ARMCX4	1	1	1.03593	1.0036	0.961244	0.867422	0.974794	0.933231	0.88887	0.789699	0.944045	0.889442	-0.197268	0.102234
ENSG00000125962	ARMCX5	15	10	1.02714	1.00791	1.00271	0.974518	1.02596	1.01403	0.999241	0.946453	0.983323	0.933275	-0.0857312	0.0258821
ENSG00000143437	ARNT	50	19	0.97468	1.03501	0.991962	1.00517	0.994233	1.0098	1.00017	1.04417	1.05761	1.07119	0.0804628	0.015334
ENSG00000133794	ARNTL	19	11	1.01204	0.994537	1.01728	1.00407	1.01245	0.925083	0.937732	0.817871	0.885257	0.807664	-0.269382	0.000215772
ENSG00000029153	ARNTL2	7	5	0.979312	1.01776	0.993989	0.979336	1.01852	0.988942	0.964729	0.838525	0.845815	0.840665	-0.2442	0.000277691
ENSG00000241685	ARPC1A	249	27	0.995887	0.999089	1.00479	1.0116	1.00526	1.00411	1.01546	1.07206	1.06147	1.07455	0.0968509	1.9996e-05
ENSG00000130429	ARPC1B	216	23	0.990672	1.00723	1.00277	1.02825	1.01749	1.01603	1.01907	1.05819	1.04088	1.07132	0.0793065	0.000587394
ENSG00000163466	ARPC2	570	33	0.998597	1.00627	1.00004	1.00641	0.99801	1.01077	1.02049	1.05457	1.05678	1.06647	0.0807035	2.12044e-05
ENSG00000111229	ARPC3	176	15	1.00278	0.987734	0.999932	1.01276	1.01351	1.03613	1.04817	1.08093	1.05628	1.07527	0.103286	8.51107e-05
ENSG00000162704	ARPC5	177	16	1.00222	0.989032	0.99465	1.00664	1.00193	1.02582	1.01238	1.08528	1.0735	1.05974	0.108188	5.30896e-05
ENSG00000136950	ARPC5L	47	10	1.00033	1.01205	1.00332	1.03957	1.01009	1.05322	0.972712	1.00604	0.985561	0.976091	-0.0232539	0.240421
ENSG00000128989	ARPP19	52	11	1.00005	1.005	0.994863	1.01351	1.02622	1.03291	1.04383	0.950456	1.02044	1.00689	-0.0113499	0.711758
ENSG00000120500	ARR3	2	2	1.02204	0.99028	0.988235	1.11294	1.03702	0.990708	1.03256	1.12429	1.21176	1.0236	0.159828	0.0956206
ENSG00000137486	ARRB1	45	20	1.00579	0.999838	0.999982	0.998376	0.997785	1.01831	1.02593	1.17078	1.18101	1.2047	0.242698	3.3478e-06
ENSG00000141480	ARRB2	22	11	1.00137	0.997964	1.00546	0.993858	1.02178	0.972034	1.001	0.937485	0.965437	0.965981	-0.0668975	0.0216743
ENSG00000197070	ARRDC1	28	11	0.989134	1.00712	0.989868	1.01981	1.00803	0.984822	1.01963	1.00135	0.990314	1.04525	0.0239884	0.406159
ENSG00000105643	ARRDC2	3	3	0.96141	1.09563	0.955141	0.993987	1.04029	1.07697	1.09063	1.03289	1.17706	1.08173	0.128812	0.167384
ENSG00000100299	ARSA	19	8	1.0027	1.03976	0.968327	1.00649	1.03904	1.05972	1.05213	1.25932	1.27201	1.29068	0.344726	1.54057e-05
ENSG00000113273	ARSB	15	8	1.00129	1.05784	0.993395	1.02842	1.04559	1.04053	1.01906	1.01419	1.08885	1.10352	0.0706085	0.151201
ENSG00000006756	ARSD	15	9	1.00951	1.00042	0.971019	1.0462	0.989438	0.998115	1.05804	1.1613	1.20227	1.14446	0.234779	0.000141574
ENSG00000164291	ARSK	5	3	0.995004	1.06514	0.94156	1.04088	0.951467	1.03714	1.07651	1.04941	1.06397	0.996946	0.0525596	0.428475
ENSG00000173409	ARV1	19	7	0.987833	1.01505	1.00919	0.976421	0.972541	0.992557	0.940212	0.876641	0.832272	0.821244	-0.25201	9.80535e-05
ENSG00000099889	ARVCF	58	26	1.0184	0.995417	0.998565	1.00533	1.01354	1.00484	1.01911	1.20951	1.22809	1.24184	0.288571	1.30712e-06
ENSG00000104763	ASAH1	98	17	1.00905	0.994264	0.990932	0.965425	0.985154	0.925018	0.945358	1.1736	1.1755	1.23708	0.259866	1.05173e-05
ENSG00000153317	ASAP1	176	55	0.99969	0.994321	1.00663	1.00509	0.998076	1.00692	1.01142	1.11283	1.10077	1.13358	0.157589	9.43929e-06
ENSG00000151693	ASAP2	91	34	0.996625	1.01591	0.994807	0.995392	1.00581	1.00368	0.996854	1.03051	1.00604	1.01587	0.0214613	0.211811
ENSG00000088280	ASAP3	21	9	0.993932	1.0258	0.996208	1.03313	1.01548	0.997343	1.02708	1.17639	1.13759	1.2081	0.223533	0.000142319
ENSG00000065802	ASB1	8	5	1.01356	1.0016	0.979051	0.968561	0.940565	0.855547	0.890245	0.749836	0.765182	0.702956	-0.43372	2.69947e-05
ENSG00000196372	ASB13	4	3	0.982668	0.983242	1.0438	0.891667	0.946889	0.838143	0.899773	0.913074	0.896101	0.854308	-0.17629	0.0139894
ENSG00000148331	ASB6	11	4	0.995639	1.03366	0.973777	1.02374	1.03747	0.88912	0.866265	0.774118	0.877901	0.730662	-0.337695	0.0015826
ENSG00000183475	ASB7	15	5	1.00991	0.937533	1.03917	0.976365	1.00991	0.943573	0.838099	0.604075	0.59227	0.560275	-0.765088	1.6097e-06
ENSG00000177981	ASB8	5	3	1.02968	1.00763	0.964126	0.94256	0.913099	1.04826	0.968224	1.0027	1.10261	0.906216	0.000759448	0.99326
ENSG00000102048	ASB9	12	5	0.979111	1.02008	0.985222	1.028	1.00464	1.06692	1.00507	1.13369	1.06456	1.12903	0.15654	0.00393384
ENSG00000138303	ASCC1	62	18	0.984471	1.01053	1.00465	1.00281	1.03129	1.00742	1.00414	0.966864	0.951983	0.944727	-0.0669522	0.00570258
ENSG00000100325	ASCC2	53	21	1.00121	1.00664	0.995015	0.997966	1.00256	1.0078	0.977426	0.908803	0.87426	0.870327	-0.178758	5.71437e-05
ENSG00000112249	ASCC3	255	118	0.998023	0.997068	1.00862	1.00074	1.00643	0.988421	0.993561	0.905803	0.907792	0.904205	-0.144288	1.51359e-06
ENSG00000111875	ASF1A	16	6	1.00074	0.986286	1.02011	0.984087	1.01083	1.05702	1.04178	1.0057	1.02859	1.00511	0.0154536	0.601105
ENSG00000105011	ASF1B	48	12	0.988588	0.988955	1.01574	0.986211	0.974547	1.00247	0.99652	0.733681	0.741935	0.692398	-0.465894	1.56712e-06
ENSG00000116539	ASH1L	75	47	0.995367	0.99781	1.01851	0.967048	0.991968	0.960592	0.951636	0.916892	0.911764	0.897791	-0.143531	4.44958e-05
ENSG00000129691	ASH2L	139	33	1.00526	0.987475	0.995938	1.0168	1.00908	1.02691	1.03799	1.01099	1.00651	1.00636	0.0169206	0.180561
ENSG00000110881	ASIC1	1	1	1.0718	0.933908	0.987615	0.823424	0.86646	0.741059	0.924658	0.959767	0.969097	0.901604	-0.0791242	0.459806
ENSG00000126522	ASL	113	18	1.00888	0.988801	0.997099	1.01002	1.00161	1.01901	1.01618	1.10798	1.11195	1.11222	0.15405	5.73934e-06
ENSG00000169093	ASMTL	92	29	1.00744	1.00866	0.990589	0.997504	0.980608	1.02354	1.00441	1.07085	1.06743	1.09311	0.103949	0.000230263
ENSG00000198356	ASNA1	265	18	0.996242	1.01237	0.998458	1.01244	0.992498	1.01245	1.01262	1.06123	1.04113	1.04587	0.0661701	0.000652949
ENSG00000070669	ASNS	486	50	0.997847	1.0069	0.995868	0.996225	0.985882	0.966404	0.958563	0.874381	0.867168	0.833992	-0.220671	6.52105e-06
ENSG00000138381	ASNSD1	59	22	1.00792	0.986496	1.00298	0.97852	0.991354	0.97308	0.976917	0.883063	0.868931	0.877066	-0.189135	8.04177e-06
ENSG00000198363	ASPH	290	41	0.998983	0.995039	1.0006	1.00457	1.01701	1.02291	1.03952	1.08	1.0516	1.07695	0.0994484	7.98594e-05
ENSG00000128203	ASPHD2	3	3	1.06137	0.860853	1.06609	0.648886	1.17803	0.829472	0.886154	0.66623	0.847839	0.792772	-0.373725	0.0178092
ENSG00000066279	ASPM	113	51	1.00019	0.993534	1.00314	0.949307	0.988716	0.975221	0.943325	0.565389	0.579064	0.544458	-0.827811	6.77463e-08
ENSG00000106819	ASPN	7	5	0.86396	1.14544	0.946099	1.0119	0.983369	0.966096	1.00233	1.09501	0.982845	1.19532	0.152791	0.23662
ENSG00000244617	ASPRV1	1	NA	0.388062	2.27599	0.47224	0.76029	0.596599	0.46607	0.415106	0.40157	0.468978	0.426929	-0.791687	0.253648
ENSG00000169696	ASPSCR1	94	23	0.998628	1.00535	0.998055	0.994854	1.01299	0.999913	0.985683	0.99149	1.00861	0.979009	-0.0111578	0.489239
ENSG00000130707	ASS1	512	41	0.992729	1.00438	1.00281	1.01765	0.990826	1.02993	1.04088	1.20467	1.18515	1.2176	0.265974	2.59894e-07
ENSG00000034533	ASTE1	21	10	0.998244	0.99189	1.03461	0.991147	0.993124	1.01018	0.960882	0.862458	0.917457	0.846117	-0.204547	0.000789306
ENSG00000064102	ASUN	153	50	1.00289	1.0042	0.995424	0.995346	0.996297	0.996598	0.97402	0.9628	0.943734	0.959776	-0.0670207	0.000735449
ENSG00000171456	ASXL1	49	24	0.98027	1.01976	0.996678	0.985626	0.98618	0.995085	0.997375	1.04064	1.01249	1.03697	0.044357	0.0750468
ENSG00000143970	ASXL2	44	25	1.00413	0.978838	1.02092	1.00346	0.976592	0.993993	0.984448	1.0395	1.00974	1.02877	0.0352796	0.157857
ENSG00000138138	ATAD1	80	19	0.988545	0.978028	1.0178	0.983389	1.02672	0.971308	0.996371	0.915433	0.920808	0.931694	-0.108452	0.000572072
ENSG00000156802	ATAD2	250	70	0.998756	1.00375	0.994579	0.998102	1.01148	0.985748	0.967279	0.526038	0.519999	0.471213	-0.983831	1.92091e-07
ENSG00000119778	ATAD2B	29	21	0.996815	0.997346	0.997649	1.00099	0.986212	0.988931	0.977895	0.814319	0.811836	0.767735	-0.322187	9.14192e-06
ENSG00000197785	ATAD3A	133	12	1.00066	1.00752	0.991672	1.01501	0.995646	1.02925	1.02388	1.04318	1.05795	1.03596	0.0645052	0.00143305
ENSG00000160072	ATAD3B	25	10	1.01435	0.973268	1.00597	0.965502	0.993999	0.949994	0.974601	0.9087	0.918821	0.904801	-0.131553	0.000853607
ENSG00000176208	ATAD5	62	42	1.00653	1.01024	0.995026	0.968875	1.01132	0.944262	0.934682	0.653415	0.671931	0.607744	-0.640968	8.61809e-07
ENSG00000231257	ATAT1	34	13	0.995609	1.02117	0.992369	1.03759	1.00804	1.01205	1.03762	0.937319	1.00356	1.03718	-0.016138	0.69999
ENSG00000107669	ATE1	87	31	0.991416	1.00124	1.01968	1.00043	0.999238	0.991722	1.00214	0.980227	0.972866	1.01288	-0.0225023	0.305487
ENSG00000123268	ATF1	13	5	0.966798	1.00025	0.974134	1.1079	1.02147	1.07384	1.02449	1.07979	1.03811	0.969606	0.0687769	0.171252
ENSG00000115966	ATF2	36	15	0.999521	0.97471	1.01125	0.989073	0.999016	0.99199	1.00796	1.08937	1.10322	1.15032	0.162918	0.000490652
ENSG00000162772	ATF3	7	3	0.991083	1.00069	1.02821	1.08171	1.0656	1.14682	1.06821	1.06795	1.03681	1.02074	0.049467	0.258307
ENSG00000128272	ATF4	6	3	0.956942	1.01289	1.01916	1.02017	1.06452	1.06081	0.94631	1.03559	1.07833	0.994362	0.0562471	0.311817
ENSG00000118217	ATF6	36	14	0.97914	1.03752	0.973776	0.970088	0.940147	0.905523	0.839562	0.737111	0.704834	0.691275	-0.48725	3.07176e-06
ENSG00000213676	ATF6B	31	15	1.009	0.999995	0.993067	0.949487	0.95258	0.99775	0.941311	1.02459	1.00175	1.03165	0.02655	0.241131
ENSG00000170653	ATF7	19	7	1.00317	1.0211	0.995252	0.991225	1.04996	1.01622	0.976389	1.01276	0.98688	1.06041	0.0186839	0.601505
ENSG00000171681	ATF7IP	104	43	0.99666	0.999325	1.00538	0.975248	0.996161	0.966463	0.955581	0.812049	0.835891	0.822071	-0.281194	5.3406e-07
ENSG00000152348	ATG10	6	3	1.00294	0.943756	1.00697	0.999674	0.973938	0.982013	0.950552	0.863468	0.964595	0.930439	-0.0995149	0.124932
ENSG00000145782	ATG12	14	4	1.01367	0.983994	1.00064	0.950308	0.978261	0.94244	0.958269	0.952651	0.906048	0.882553	-0.129935	0.00849487
ENSG00000175224	ATG13	41	12	0.999823	1.0012	1.0037	1.00835	0.996294	1.0133	0.958334	0.977359	0.981831	0.984805	-0.0294618	0.0991819
ENSG00000126775	ATG14	35	12	0.996935	0.99929	0.998008	0.9923	1.01329	1.00491	1.04043	1.01097	1.01769	1.00938	0.0209495	0.252955
ENSG00000085978	ATG16L1	97	37	0.999748	1.00247	1.00102	1.00465	0.985183	0.973235	0.978118	0.951833	0.942101	0.948364	-0.0794736	0.000201104
ENSG00000110046	ATG2A	93	43	0.99678	1.00068	1.01217	1.00981	1.01874	1.01569	0.994643	0.953063	0.98077	0.930712	-0.071581	0.00990089
ENSG00000066739	ATG2B	82	47	1.01527	1.00426	0.992361	0.984029	0.989213	0.994002	0.999042	0.988808	0.980697	0.99374	-0.0234489	0.147966
ENSG00000144848	ATG3	168	21	1.00839	0.98687	1.00554	1.0037	1.00129	1.00694	1.00112	0.958811	0.957165	0.947123	-0.0677248	0.000883269
ENSG00000101844	ATG4A	9	4	0.997948	0.992816	1.00501	0.998739	0.998747	0.936647	0.928817	0.737206	0.82784	0.805109	-0.339674	0.000222859
ENSG00000168397	ATG4B	38	15	1.02271	0.992616	0.994773	0.980821	0.994478	0.948197	0.932605	0.834555	0.882484	0.835461	-0.238262	5.88703e-05
ENSG00000125703	ATG4C	18	11	1.02105	0.965971	0.987422	1.03728	1.0179	1.01432	1.02608	1.07681	1.0225	1.06509	0.0893303	0.030388
ENSG00000130734	ATG4D	1	1	0.97259	1.05776	0.978271	0.909579	0.94095	0.883856	1.01249	0.590574	1.17422	0.84371	-0.260837	0.316539
ENSG00000057663	ATG5	54	15	1.01041	0.986424	0.995605	0.982982	0.993512	0.987412	0.988287	1.00217	0.99067	1.00109	0.000770832	0.965608
ENSG00000197548	ATG7	139	36	1.01226	0.98307	1.01278	0.996072	0.996034	0.988009	1.006	1.02399	1.0226	1.0371	0.0359083	0.0508163
ENSG00000198925	ATG9A	71	20	0.986967	0.990328	1.02759	0.97736	0.992009	1.00098	1.00799	0.972562	0.971519	0.994371	-0.0320927	0.1659
ENSG00000142102	ATHL1	7	6	0.977285	1.03673	1.00889	1.01486	1.01444	1.0517	1.02975	1.17686	1.2547	1.24318	0.281556	0.000399037
ENSG00000138363	ATIC	803	51	1.00275	0.990589	1.00161	0.993156	1.01065	0.997262	1.00127	0.979312	0.98006	0.983974	-0.0250567	0.012434
ENSG00000198513	ATL1	15	8	0.98296	1.01076	1.01807	0.987878	1.01821	1.0382	1.04173	1.44533	1.46499	1.52134	0.557049	9.45024e-07
ENSG00000119787	ATL2	161	26	1.00936	0.998042	1.00005	1.00409	0.995652	0.982961	0.958913	0.818874	0.812392	0.799897	-0.306942	1.99306e-07
ENSG00000184743	ATL3	243	40	0.995563	1.00472	1.00606	1.00486	1.01701	1.02702	1.02603	0.989038	0.994558	0.979448	-0.0209404	0.0776274
ENSG00000149311	ATM	85	52	0.991455	0.990747	1.01762	1.0135	1.00075	1.01988	1.02945	1.10191	1.136	1.14717	0.174213	5.46509e-05
ENSG00000111676	ATN1	38	15	1.00384	1.01028	0.994164	0.979812	0.992792	0.943716	0.94159	0.952335	1.01102	0.988196	-0.0278751	0.318214
ENSG00000177556	ATOX1	76	12	0.997592	0.982644	1.0244	1.01723	1.00146	1.00311	0.999441	1.03477	1.00478	1.04558	0.0381451	0.132419
ENSG00000145246	ATP10D	1	1	1.00688	0.998107	0.997058	1.02499	0.987452	1.13138	1.03052	1.01622	1.06008	1.05289	0.0596128	0.521641
ENSG00000068650	ATP11A	84	36	0.997816	0.987126	1.0171	1.00556	1.00743	0.986673	1.01401	0.999799	1.01209	0.992126	0.00100954	0.955653
ENSG00000058063	ATP11B	143	43	0.997395	1.00668	0.991211	1.00442	1.01149	0.99482	1.00436	0.979895	0.96797	0.998542	-0.0238268	0.150531
ENSG00000101974	ATP11C	64	29	1.00165	0.991584	1.00861	0.99542	1.01976	1.0061	1.036	1.01844	1.03155	1.00961	0.0274745	0.120591
ENSG00000105726	ATP13A1	223	48	0.99483	1.01034	1.00112	1.01273	0.998284	1.01239	0.999252	1.03603	1.016	1.03926	0.0401799	0.0136187
ENSG00000159363	ATP13A2	17	6	0.997596	1.02227	0.998076	0.968239	1.05186	1.01952	0.989274	1.04042	1.05012	1.08012	0.0711305	0.0344041
ENSG00000133657	ATP13A3	127	47	1.00499	1.01019	0.993113	0.990885	1.00982	0.995055	1.00904	1.04508	1.06476	1.09703	0.0919662	0.00186679
ENSG00000163399	ATP1A1	975	54	1.00064	0.989222	1.00705	1.01192	1.0079	1.02074	1.03406	1.08606	1.0751	1.07614	0.11134	6.26894e-06
ENSG00000018625	ATP1A2	11	2	0.989176	0.842391	1.2302	1.01876	0.969016	0.974068	0.921731	1.09675	0.808815	0.880022	-0.131011	0.45317
ENSG00000272584	ATP1A3	19	4	1.04054	0.888965	1.0202	0.917247	1.04881	1.03859	1.00296	0.898423	0.959065	0.94141	-0.0727734	0.291549
ENSG00000143153	ATP1B1	255	22	1.01163	0.992997	0.999998	1.0161	1.01935	1.03077	1.04235	1.12457	1.09672	1.13163	0.158142	1.38605e-05
ENSG00000129244	ATP1B2	13	3	1.06624	0.942746	0.981474	1.02028	0.97035	0.939844	0.9853	0.939145	0.9464	0.970673	-0.0645007	0.234313
ENSG00000069849	ATP1B3	323	24	0.995549	1.00243	0.998669	1.01269	1.02194	1.01507	1.0153	1.04522	1.03802	1.06598	0.0715569	0.000452857
ENSG00000174437	ATP2A2	400	44	0.998324	1.00155	1.0013	1.00023	1.00747	1.00475	1.00182	0.973643	0.973651	0.976465	-0.0377061	0.0011191
ENSG00000070961	ATP2B1	94	39	0.99945	1.00137	1.00321	0.993353	1.01095	1.03778	1.02696	1.07092	1.07863	1.08758	0.107789	4.59803e-05
ENSG00000157087	ATP2B2	5	1	1.08212	0.797281	1.03237	1.00477	0.929685	0.998904	1.09361	1.06711	1.02348	0.970297	0.0835743	0.511777
ENSG00000263148	ATP2B3	2	1	1.08054	0.993581	0.977966	1.04087	1.26798	1.04919	0.997439	1.03116	0.986365	1.2629	0.0969604	0.419332
ENSG00000058668	ATP2B4	192	46	1.00769	0.99041	1.00793	1.01888	1.01783	1.02023	1.03463	1.14652	1.14704	1.15722	0.199101	9.18077e-07
ENSG00000017260	ATP2C1	194	53	0.998247	0.996817	1.00555	0.999283	1.00238	0.99773	0.989892	0.946631	0.92666	0.920096	-0.103336	9.70017e-05
ENSG00000105675	ATP4A	5	3	0.926361	1.01335	1.06925	1.10021	1.07062	1.02607	1.09125	1.17782	1.14238	1.15396	0.209795	0.0113389
ENSG00000152234	ATP5A1	1177	46	1.00224	1.00148	0.995521	1.00761	0.988744	1.0129	1.02472	1.0998	1.10036	1.09013	0.133612	5.98723e-07
ENSG00000110955	ATP5B	1393	52	0.995934	1.01168	0.992799	1.01595	1.00462	1.01979	1.02566	1.08398	1.07278	1.09584	0.116428	1.5067e-05
ENSG00000165629	ATP5C1	268	19	1.00923	1.00562	0.988395	1.00135	0.995419	1.00939	1.02648	1.10949	1.08973	1.10336	0.13709	1.09678e-05
ENSG00000099624	ATP5D	66	6	0.989555	1.01536	0.998382	0.997268	0.993425	0.979057	0.986612	1.01189	1.02799	1.00453	0.0196306	0.291326
ENSG00000116459	ATP5F1	336	24	0.996324	1.01012	0.993963	1.01757	0.994976	1.02012	1.03611	1.09005	1.09102	1.09562	0.127118	3.83013e-06
ENSG00000167863	ATP5H	188	19	1.00421	1.00769	0.995991	0.98818	0.991385	1.00467	1.01785	1.10038	1.10507	1.10076	0.136445	2.92208e-06
ENSG00000169020	ATP5I	78	7	1.00235	0.999253	1.00316	0.989765	0.995776	0.987169	1.01499	1.07046	1.05777	1.10592	0.10588	0.0007441
ENSG00000154723	ATP5J	93	10	1.00218	1.0106	0.982656	1.01194	0.999934	1.02092	1.03581	1.12267	1.12597	1.10683	0.163807	1.65423e-05
ENSG00000167283	ATP5L	95	4	1.01122	0.99151	0.994254	1.00639	1.00964	1.04173	1.04311	1.09955	1.0944	1.08532	0.129898	2.97967e-05
ENSG00000241837	ATP5O	135	9	0.999361	0.990914	0.997338	1.01608	0.993636	1.02444	1.0463	1.1234	1.10292	1.15329	0.177635	2.10684e-05
ENSG00000125375	ATP5S	25	10	0.988122	1.0076	1.01341	0.981431	1.00985	0.999223	1.00831	1.08834	1.09821	1.17477	0.158922	0.0019973
ENSG00000272997	ATP5SL	17	7	1.01146	1.00066	1.00584	0.995592	0.976482	1.01822	0.999389	1.03605	1.00927	1.01606	0.0205293	0.443276
ENSG00000269668	ATP6AP1	41	10	1.0141	1.00016	0.981842	0.95957	0.974753	0.935639	0.93761	0.886026	0.85392	0.920971	-0.171724	0.000702779
ENSG00000182220	ATP6AP2	59	13	1.00807	0.971148	1.01618	0.966771	1.01135	0.968035	0.968529	0.845841	0.906412	0.847592	-0.204792	0.000355714
ENSG00000033627	ATP6V0A1	99	26	0.999591	0.997526	1.00641	1.00129	1.01649	1.00302	1.01731	1.07181	1.0527	1.07829	0.0926162	0.000247136
ENSG00000185344	ATP6V0A2	46	15	0.998436	0.998392	1.00072	0.987414	1.03267	0.99261	0.969302	0.856077	0.84677	0.867652	-0.221806	3.9795e-06
ENSG00000105929	ATP6V0A4	1	1	0.951386	0.99044	1.06286	1.0092	1.08944	1.11434	1.02891	1.12761	1.36284	1.07601	0.241126	0.0870954
ENSG00000185883	ATP6V0C	21	8	0.994704	1.04222	0.968932	1.04504	1.06831	1.0323	0.985968	1.08869	0.985146	1.13107	0.0907426	0.146491
ENSG00000159720	ATP6V0D1	75	15	0.992949	1.00761	0.997861	1.01367	0.990971	0.989407	0.993108	0.983524	0.978207	0.970942	-0.0319774	0.0494063
ENSG00000147614	ATP6V0D2	2	2	0.988258	0.991824	1.02256	0.917979	1.09525	1.00098	0.992093	0.924049	1.09998	0.875363	-0.0572791	0.596265
ENSG00000114573	ATP6V1A	358	59	0.999642	1.001	1.00496	0.991938	0.995984	0.972444	0.979784	0.972824	0.965548	0.96686	-0.0490043	0.000405925
ENSG00000147416	ATP6V1B2	178	28	1.00067	0.991661	1.01369	1.01949	1.01453	1.02693	1.02142	1.07149	1.05305	1.06169	0.0840229	0.000264749
ENSG00000155097	ATP6V1C1	231	49	1.00174	1.01064	0.9914	1.01355	0.992815	1.008	1.00441	0.992628	0.991496	1.00182	-0.00856409	0.470034
ENSG00000100554	ATP6V1D	72	19	1.00886	0.998062	0.992208	0.93331	0.964514	0.973302	0.946312	0.95554	0.933231	0.9382	-0.0853249	0.000819028
ENSG00000131100	ATP6V1E1	61	11	1.00883	1.01198	0.99632	1.00547	0.992261	0.977578	1.00346	1.0314	1.04913	1.02607	0.0421277	0.0316842
ENSG00000128524	ATP6V1F	49	10	1.00472	0.988208	1.00051	0.977912	0.979091	0.945714	0.948833	0.920608	0.949338	0.932638	-0.0951229	0.00107241
ENSG00000136888	ATP6V1G1	24	6	1.03081	0.978976	0.990498	0.930745	0.976872	0.971946	1.0036	1.00567	1.02453	1.01921	0.0237417	0.414341
ENSG00000047249	ATP6V1H	120	33	1.00035	0.995651	1.00476	0.982707	1.00604	0.978506	0.977724	0.976467	0.97927	0.976514	-0.0333113	0.0150826
ENSG00000165240	ATP7A	55	28	0.991822	1.0141	0.989224	1.01287	1.01163	1.01427	1.04058	1.21307	1.21295	1.27991	0.30683	7.60312e-06
ENSG00000123191	ATP7B	2	2	1.03807	0.93532	1.02201	0.926409	0.941617	1.0251	0.937963	0.934942	0.972583	1.03713	-0.0244679	0.778851
ENSG00000124406	ATP8A1	4	NA	1.03283	1.14208	0.94075	0.801205	0.619366	0.673706	0.835924	1.06172	0.687843	0.614864	-0.435087	0.0649655
ENSG00000081923	ATP8B1	123	51	1.0065	1.00267	0.994309	0.99635	0.991788	1.0312	1.03531	1.17087	1.16549	1.20802	0.238734	2.53493e-06
ENSG00000054793	ATP9A	78	26	1.00147	0.986256	1.00898	0.995549	0.984992	1.00895	1.02379	1.1333	1.14542	1.15521	0.196503	5.0286e-06
ENSG00000166377	ATP9B	38	20	1.01369	1.01876	0.974858	1.01619	1.01026	1.01065	1.0033	1.0627	1.08728	1.11071	0.116748	0.00265855
ENSG00000123472	ATPAF1	52	15	1.0111	1.00609	0.992179	1.00071	0.993641	1.01907	1.03531	1.05686	1.04695	1.05137	0.068294	0.00283076
ENSG00000171953	ATPAF2	42	12	0.996303	1.00715	1.01095	1.01863	1.0227	1.03282	1.02761	1.18087	1.20091	1.30336	0.288522	0.000106699
ENSG00000130770	ATPIF1	171	11	0.998086	1.00773	1.00088	1.01339	0.974317	1.05288	1.05817	1.16884	1.18579	1.19943	0.241221	5.98723e-07
ENSG00000175054	ATR	250	110	1.00638	0.999288	0.997126	0.974899	0.998606	0.953205	0.960918	0.795371	0.803304	0.791453	-0.329234	7.17809e-08
ENSG00000138085	ATRAID	14	4	1.01823	0.965489	1.02098	0.936154	1.0433	0.924288	1.01471	0.91902	0.979789	0.845389	-0.132982	0.0517669
ENSG00000164053	ATRIP	72	21	1.00223	0.999302	0.993441	0.996738	0.983085	1.01446	0.978942	0.908808	0.888063	0.897047	-0.152891	1.68643e-05
ENSG00000088812	ATRN	107	38	0.99403	1.01009	1.00517	1.00068	0.994002	0.994404	0.9852	0.918582	0.919775	0.904011	-0.134012	2.12622e-05
ENSG00000268946	ATRX	318	115	1.01378	0.994972	1.00018	0.983297	0.999356	0.994397	1.01815	1.03061	1.04992	1.04101	0.0530076	0.00210966
ENSG00000124788	ATXN1	18	12	0.95772	0.98327	1.05204	0.975087	1.00855	1.0134	0.999437	1.10951	1.22393	1.17358	0.22861	0.00216538
ENSG00000130638	ATXN10	322	43	0.983904	1.00456	1.00767	1.01637	1.01619	1.02046	1.01067	1.17158	1.16183	1.21148	0.242484	3.92558e-06
ENSG00000224470	ATXN1L	31	14	1.04839	0.98143	0.978445	1.01806	0.968471	1.021	0.961564	1.0116	1.02813	1.02448	0.0272899	0.416985
ENSG00000204842	ATXN2	205	42	1.00414	0.993815	0.995621	0.97617	0.990831	0.941616	0.950503	0.882109	0.888041	0.874455	-0.178832	1.05257e-06
ENSG00000168488	ATXN2L	273	54	1.01342	0.992256	0.996969	0.985702	0.984206	0.979089	0.962825	0.858811	0.845405	0.834813	-0.241995	9.77002e-07
ENSG00000066427	ATXN3	34	20	0.996644	0.999423	1.00485	0.993035	1.00179	1.04999	1.03086	1.23642	1.23849	1.29401	0.328435	3.14278e-06
ENSG00000163635	ATXN7	31	13	0.988491	1.01181	1.00944	0.960981	0.983074	0.987174	0.963295	0.881316	0.847547	0.85564	-0.219873	3.06992e-05
ENSG00000146776	ATXN7L1	3	3	0.958752	1.01953	1.02821	0.97078	0.997409	1.126	0.998091	1.0986	1.1753	1.39984	0.282231	0.0228096
ENSG00000162650	ATXN7L2	13	7	0.987728	1.00714	0.983239	0.978744	0.989959	1.00829	1.01482	0.940655	0.90325	0.939601	-0.0976714	0.0148835
ENSG00000087152	ATXN7L3	15	6	0.984703	1.00518	1.02133	0.967843	0.965897	0.996413	0.936975	0.834937	0.903779	0.883947	-0.199951	0.00096592
ENSG00000253719	ATXN7L3B	17	4	0.998395	0.991432	1.0074	0.986662	1.0103	0.977123	0.988718	0.916574	0.866466	0.868858	-0.177058	0.000639223
ENSG00000148090	AUH	27	11	1.01071	0.98255	0.987901	1.03386	1.00953	1.07733	1.07629	1.33278	1.35357	1.36745	0.443428	4.81159e-07
ENSG00000127423	AUNIP	3	1	1.04157	0.947793	1.05192	0.886432	1.01534	0.766077	0.849898	0.554495	0.529848	0.668092	-0.801138	9.09104e-05
ENSG00000115307	AUP1	117	18	1.00524	1.00681	0.982093	1.02245	0.982168	0.991715	0.996031	0.968141	0.940434	0.95195	-0.065871	0.00468988
ENSG00000087586	AURKA	50	17	1.00422	0.993717	0.980361	0.959824	0.952118	0.926114	0.908286	0.419482	0.427784	0.353373	-1.31582	6.08925e-07
ENSG00000175756	AURKAIP1	5	2	1.02095	0.994052	1.00316	0.96138	1.02081	0.948765	1.00857	0.895733	0.930341	0.904743	-0.144435	0.011965
ENSG00000178999	AURKB	59	14	1.01429	0.984036	0.99572	0.981735	1.00415	0.992652	0.949719	0.523647	0.460852	0.434176	-1.08189	1.06727e-06
ENSG00000169857	AVEN	59	18	1.0191	0.989923	0.989501	0.990232	0.985827	0.993876	0.973199	0.98649	0.975548	0.955617	-0.0394296	0.0878868
ENSG00000105778	AVL9	60	25	0.994032	1.00285	0.99471	0.997463	1.01728	1.00952	1.01081	1.00829	0.97534	1.00164	-0.00319149	0.869154
ENSG00000119986	AVPI1	2	2	1.02623	1.00683	0.968525	1.12102	1.05695	0.982779	1.00514	0.786538	0.817329	0.889382	-0.269193	0.00887143
ENSG00000103126	AXIN1	15	12	0.992313	1.00695	0.997238	1.02678	0.958888	1.00892	0.986126	1.0697	0.956706	0.985259	0.00568773	0.907911
ENSG00000167601	AXL	177	39	0.999054	1.01222	0.987321	0.961267	0.963797	0.927592	0.905003	0.786133	0.80971	0.758658	-0.349301	2.48576e-06
ENSG00000160862	AZGP1	14	7	0.890167	1.19258	0.939409	0.985588	0.970796	0.953003	0.927071	0.908478	0.945639	0.975012	-0.0838948	0.463739
ENSG00000141577	AZI1	160	63	0.99796	0.99996	0.998551	0.986081	0.982897	0.970915	0.962268	0.806416	0.810626	0.794943	-0.313092	1.28181e-07
ENSG00000163512	AZI2	31	18	1.00606	0.994679	1.00085	0.971024	0.991679	0.954424	0.940937	0.886475	0.905941	0.865554	-0.175635	0.000111067
ENSG00000155096	AZIN1	5	5	1.01949	1.05276	0.949923	0.916871	0.827084	0.820197	0.789354	0.772244	0.77431	0.748063	-0.396187	0.00015076
ENSG00000166710	B2M	119	8	0.996521	0.979929	1.01086	1.00859	1.01821	1.02031	1.01595	1.13877	1.14963	1.20411	0.225104	3.1706e-05
ENSG00000169255	B3GALNT1	8	5	1.00618	1.02161	0.969219	0.97009	0.969096	0.979741	0.939583	0.885727	0.77638	0.757289	-0.311983	0.00181304
ENSG00000162885	B3GALNT2	9	5	0.986951	0.982497	1.003	0.992336	0.999923	0.975742	0.999456	0.897048	0.859581	0.877004	-0.17476	0.00127973
ENSG00000176022	B3GALT6	19	8	0.997289	1.00902	0.995183	0.95365	1.02863	0.945031	0.950535	0.84448	0.867309	0.801728	-0.256713	0.000118034
ENSG00000187676	B3GALTL	30	12	0.974247	0.98789	0.984764	0.998108	0.998642	1.04606	1.04494	1.04262	1.06301	1.04186	0.0949687	0.00163143
ENSG00000149541	B3GAT3	29	11	1.00839	0.980088	1.01338	1.00479	0.983926	0.993992	0.981323	0.959997	0.956848	0.911294	-0.086253	0.0173814
ENSG00000174684	B3GNT1	17	9	1.00397	1.00741	0.986288	0.997474	0.998316	0.997512	0.97157	0.930559	0.947031	0.914207	-0.102738	0.00544829
ENSG00000170340	B3GNT2	20	6	1.03431	0.962147	0.989258	0.945495	0.994151	0.893996	0.932237	0.72927	0.766103	0.785987	-0.388235	2.61576e-05
ENSG00000179913	B3GNT3	25	5	0.981543	1.03269	0.990984	0.939906	1.02104	0.829841	0.864728	0.583625	0.577274	0.530397	-0.830294	5.13518e-07
ENSG00000176383	B3GNT4	4	2	1.04534	1.11368	0.955438	1.21451	1.16742	1.28701	1.26951	1.09866	1.04242	1.11577	0.0667307	0.387265
ENSG00000176597	B3GNT5	7	3	1.01166	0.940803	0.97096	0.93322	0.946553	0.838435	0.875931	0.661924	0.668843	0.616031	-0.586872	9.47616e-06
ENSG00000237172	B3GNT9	1	1	0.968323	1.05574	0.984651	0.975287	1.08479	0.974225	0.882764	0.974654	1.04733	1.15209	0.0748129	0.50892
ENSG00000175711	B3GNTL1	10	9	1.00727	1.0667	1.01021	1.00557	1.02684	1.02846	0.989296	0.936787	0.990653	0.954429	-0.0977659	0.0440183
ENSG00000135454	B4GALNT1	5	4	0.966812	1.01776	0.99951	0.989502	1.03616	1.0642	0.944107	0.880593	0.901607	0.743794	-0.245302	0.0174489
ENSG00000086062	B4GALT1	57	12	1.00579	0.979071	1.01841	0.995868	0.991445	0.985984	0.99152	0.882596	0.885203	0.894661	-0.173605	4.03673e-05
ENSG00000117411	B4GALT2	3	2	1.03824	0.912996	1.05303	1.05867	1.00269	1.00686	0.976009	0.843491	0.843814	0.688926	-0.341835	0.0124118
ENSG00000158850	B4GALT3	13	4	1.009	0.964023	1.01651	1.02038	0.932037	0.920472	0.949484	0.730895	0.738658	0.695582	-0.465562	6.50616e-06
ENSG00000121578	B4GALT4	19	9	1.01907	1.01754	0.969852	0.940722	0.998023	1.00289	0.924368	0.807957	0.76479	0.757564	-0.36775	1.92962e-05
ENSG00000158470	B4GALT5	15	5	1.01163	0.979873	1.03797	0.876997	0.951906	0.777231	0.776243	0.672138	0.660031	0.671685	-0.59594	5.94087e-07
ENSG00000027847	B4GALT7	12	7	0.937387	1.00701	1.02981	1.04972	1.03887	0.974613	0.983449	0.898747	0.960289	0.885506	-0.115688	0.0516692
ENSG00000108641	B9D1	5	3	1.03344	0.965847	0.998723	1.00036	0.980309	1.03575	1.0734	1.09423	1.04732	1.05755	0.0939546	0.0933721
ENSG00000123810	B9D2	3	3	0.951544	0.944667	1.06437	1.00928	0.927771	0.944861	1.09265	1.03794	0.979567	1.02471	0.0409796	0.590483
ENSG00000105393	BABAM1	49	13	0.99173	1.02104	1.00333	1.00408	1.01335	1.01376	1.00571	1.04105	1.05273	1.06629	0.0673098	0.00800581
ENSG00000186318	BACE1	2	2	0.958694	1.00382	1.04278	1.03776	1.0086	1.0407	1.03437	0.990122	1.06366	1.17103	0.0991412	0.296414
ENSG00000182240	BACE2	13	6	1.00657	0.99628	0.960943	1.01376	0.982897	0.987737	0.935474	0.714434	0.755979	0.757656	-0.411897	1.17987e-05
ENSG00000156273	BACH1	41	24	1.02136	0.998314	0.987043	0.99308	1.0014	0.986234	0.983198	0.935	0.963698	0.944456	-0.080667	0.00628034
ENSG00000002330	BAD	28	8	0.997654	0.983037	0.992735	1.07672	1.00842	1.07904	1.06541	1.20237	1.11389	1.09864	0.198596	0.000836787
ENSG00000107262	BAG1	43	19	0.99786	1.01325	1.00786	1.01247	1.05393	1.08538	1.08532	1.16238	1.18782	1.20839	0.237098	8.47396e-06
ENSG00000112208	BAG2	163	27	0.995525	1.00933	0.996183	1.01395	1.00119	1.00479	0.977918	0.922566	0.920246	0.934013	-0.112026	2.74558e-05
ENSG00000151929	BAG3	410	48	1.00609	1.00876	0.986118	0.985566	0.977424	0.961731	0.957527	0.990877	0.983415	0.95168	-0.0366591	0.0715768
ENSG00000156735	BAG4	89	19	0.99833	0.991809	1.00049	0.989617	1.0092	1.0053	1.00883	1.02662	0.977644	1.0215	0.0165187	0.464908
ENSG00000166170	BAG5	77	25	1.00039	1.0079	1.00293	0.997484	1.00567	0.988565	0.974153	0.886447	0.886425	0.904848	-0.169407	8.31406e-06
ENSG00000227761	BAG6	283	47	1.00219	0.992301	1.00293	0.995191	1.01489	0.994152	0.973168	0.95304	0.932272	0.940417	-0.0851401	0.000116515
ENSG00000140320	BAHD1	14	6	0.992834	0.960792	1.01064	1.0442	0.970989	0.94326	0.882964	0.867647	0.915421	0.83387	-0.180535	0.00334857
ENSG00000175866	BAIAP2	466	58	1.00496	1.00397	0.99387	1.00028	0.983589	1.00552	0.981825	0.985489	0.968339	0.979101	-0.0339849	0.00924161
ENSG00000006453	BAIAP2L1	268	50	1.00277	0.99266	1.00137	0.99182	0.984647	0.930936	0.930074	0.812159	0.790762	0.792747	-0.323087	1.76566e-07
ENSG00000030110	BAK1	26	9	0.989699	1.00271	1.00882	0.964171	1.04911	0.941379	1.00772	1.04194	1.09088	1.12635	0.118258	0.00691701
ENSG00000175334	BANF1	213	13	1.00154	1.00244	0.997554	1.01905	1.01328	1.03544	1.0393	1.09223	1.09589	1.06458	0.115819	5.16308e-05
ENSG00000172530	BANP	21	10	1.00282	0.994448	1.01241	1.00693	1.00986	0.951995	0.988507	1.03024	1.0115	1.0412	0.0346283	0.183324
ENSG00000163930	BAP1	48	22	1.01289	0.999047	1.01387	0.987671	0.996302	1.023	1.02837	1.09805	1.08617	1.10683	0.121216	0.000140355
ENSG00000138376	BARD1	36	22	1.01027	0.997464	1.0021	0.946378	0.990792	0.911608	0.91954	0.64979	0.620028	0.585115	-0.699621	6.75922e-07
ENSG00000043039	BARX2	6	1	0.986406	1.01932	1.00084	0.965433	1.0227	1.06524	1.12059	1.01869	1.05369	1.10644	0.0796752	0.135542
ENSG00000176788	BASP1	1	NA	1.11288	0.955537	0.924168	0.911661	1.07537	0.925452	1.07928	1.26769	1.0425	1.07336	0.176491	0.204696
ENSG00000087088	BAX	64	14	1.01406	0.985417	1.00576	0.998091	0.989447	1.00368	1.01325	1.0484	1.04501	1.033	0.057101	0.0101688
ENSG00000198604	BAZ1A	241	84	1.00455	0.995224	0.998762	0.966108	0.981787	0.904642	0.905714	0.69429	0.709414	0.669577	-0.53274	1.65658e-07
ENSG00000009954	BAZ1B	403	96	1.00417	0.990043	1.00698	0.987474	1.00799	0.983416	0.981523	0.843423	0.839776	0.817009	-0.263593	7.36437e-07
ENSG00000076108	BAZ2A	150	61	0.997467	0.99684	1.00062	1.01114	0.990669	0.961753	0.964326	0.935973	0.935796	0.946831	-0.08756	6.35395e-05
ENSG00000123636	BAZ2B	57	31	0.983669	1.00582	1.01477	0.989132	0.974364	1.01688	1.02711	1.11856	1.12902	1.10845	0.159832	4.38522e-05
ENSG00000105327	BBC3	8	4	0.973957	1.02208	1.00923	1.06189	1.08196	1.10682	1.07809	1.37691	1.36297	1.3022	0.427482	1.75333e-05
ENSG00000179941	BBS10	3	3	1.00904	0.971907	1.09678	0.943768	1.05296	0.831569	1.01328	0.624167	0.923107	0.835052	-0.386879	0.0312246
ENSG00000125124	BBS2	24	11	0.998841	0.971926	0.98669	1.00132	0.976312	1.04796	1.03901	1.28676	1.37452	1.2944	0.419015	4.19519e-06
ENSG00000140463	BBS4	6	5	0.967839	1.04553	0.99205	0.973529	0.987581	0.977594	1.00342	0.967699	1.00396	1.01637	-0.00793142	0.881078
ENSG00000138686	BBS7	11	10	0.994678	1.01865	1.01691	1.00672	0.992671	1.05501	1.05727	1.37688	1.29655	1.39302	0.423719	1.22223e-05
ENSG00000122507	BBS9	8	6	1.00436	1.027	0.942565	0.99864	1.01971	1.09337	1.09516	1.3878	1.39542	1.44856	0.509582	1.1927e-05
ENSG00000114439	BBX	137	42	1.00338	0.999766	1.00304	1.00259	1.00087	1.00202	1.04043	1.09332	1.07626	1.09872	0.120548	2.12903e-05
ENSG00000187244	BCAM	136	33	1.00124	1.00062	0.98999	0.967577	0.978879	1.03733	1.06444	1.41472	1.42641	1.4925	0.534156	1.78634e-07
ENSG00000075790	BCAP29	108	21	1.01391	0.995005	0.994452	0.991591	0.970507	0.990958	0.980816	0.940419	0.929389	0.919375	-0.106742	0.000146418
ENSG00000185825	BCAP31	584	39	1.00281	1.00606	0.99372	1.01066	0.990884	1.00059	1.00336	1.00753	0.989137	0.983213	-0.0110137	0.367432
ENSG00000050820	BCAR1	137	41	1.00255	0.990029	1.00197	0.979895	0.976333	0.92487	0.904333	0.816529	0.794553	0.781114	-0.32422	7.85483e-07
ENSG00000137936	BCAR3	185	59	1.00723	1.00396	0.989652	0.960687	0.971562	0.888785	0.874081	0.788582	0.798034	0.778264	-0.343637	1.66795e-07
ENSG00000064787	BCAS1	28	18	1.01822	0.995755	0.976001	0.988471	0.992082	1.05995	1.10193	2.40799	2.47461	2.53091	1.30994	3.81169e-08
ENSG00000116752	BCAS2	125	25	0.989749	1.01354	1.00108	1.02282	1.00071	1.02431	0.991876	0.930265	0.93401	0.925938	-0.106629	6.87723e-05
ENSG00000141376	BCAS3	42	19	0.97302	1.00171	1.00276	1.03839	1.01742	1.05193	1.01681	1.21759	1.22191	1.29989	0.328193	1.33237e-05
ENSG00000124243	BCAS4	13	7	1.00475	0.975063	1.01367	1.00282	0.963926	0.990869	1.00211	1.1034	1.12111	1.15481	0.174853	0.000922191
ENSG00000060982	BCAT1	99	20	1.00982	0.99528	0.996421	0.985702	0.985798	1.01818	1.02398	1.08822	1.07718	1.1154	0.128232	0.00010646
ENSG00000105552	BCAT2	206	30	1.0145	0.981461	1.00021	1.0227	1.00179	1.03537	1.03455	1.18222	1.17228	1.1917	0.243248	1.18882e-06
ENSG00000107949	BCCIP	171	27	0.992477	1.01424	0.993734	0.991127	1.00189	0.971807	0.984045	0.887871	0.878185	0.89093	-0.175346	3.56514e-06
ENSG00000186666	BCDIN3D	5	3	0.974419	0.98276	0.99471	0.964236	1.03099	0.960409	0.984722	0.932741	0.942492	0.888815	-0.0952724	0.0760053
ENSG00000083123	BCKDHB	63	15	0.984122	1.01495	1.01091	1.02626	1.02841	1.04166	1.05173	1.18235	1.20666	1.25443	0.275244	1.43276e-05
ENSG00000103507	BCKDK	70	19	1.01683	0.98322	1.00364	0.985244	1.01492	1.0163	1.04181	1.15135	1.17462	1.19165	0.227862	9.72173e-06
ENSG00000142867	BCL10	75	17	1.00477	0.99926	1.00087	0.980819	0.971593	0.93725	0.932623	0.890055	0.908293	0.883221	-0.164335	1.45404e-05
ENSG00000171791	BCL2	3	1	0.98687	0.983883	0.990674	1.04796	1.02248	1.01524	1.02468	0.851606	1.00246	0.888901	-0.114024	0.173565
ENSG00000171552	BCL2L1	32	6	1.00724	0.967864	0.997499	0.969858	0.991334	0.885053	0.914441	0.889938	0.90136	0.877586	-0.15537	0.000255216
ENSG00000153094	BCL2L11	10	5	1.02229	0.974561	0.989324	1.05918	1.04183	1.07918	1.09595	1.39634	1.40242	1.38872	0.488059	2.38794e-06
ENSG00000126453	BCL2L12	15	6	1	1.02305	0.981303	1.00035	0.94858	1.00042	0.979281	0.859133	0.87833	0.845999	-0.217713	0.000158857
ENSG00000099968	BCL2L13	81	27	1.01112	1.00831	1.00873	1.00024	1.03509	1.03127	1.03108	1.13533	1.15364	1.1553	0.185714	3.04773e-06
ENSG00000121380	BCL2L14	1	1	0.876587	1.24214	0.909659	1.31565	0.93293	1.38805	0.968533	1.64774	1.19988	1.6761	0.580767	0.0179007
ENSG00000069399	BCL3	14	3	0.963644	1.03236	1.00951	1.1057	1.03443	1.12178	1.07728	1.15551	1.1458	1.27748	0.250671	0.00158753
ENSG00000113916	BCL6	8	6	1.04093	0.973579	0.979896	1.27306	1.34182	1.52878	1.54744	1.4763	1.56965	1.43101	0.57984	9.64867e-06
ENSG00000110987	BCL7A	25	11	1.00121	0.969748	1.01483	0.945097	1.0079	0.952972	0.988255	0.910843	0.943613	0.92847	-0.101396	0.00613134
ENSG00000263151	BCL7B	12	5	1.01735	0.983704	1.01595	0.953914	0.999998	0.954401	0.950285	0.928687	0.917428	0.865644	-0.154389	0.00438721
ENSG00000099385	BCL7C	13	7	1.0013	0.994329	0.993208	0.925372	1.00768	1.01812	0.985082	1.02855	1.07321	1.08119	0.0904435	0.0218666
ENSG00000116128	BCL9	22	10	0.992203	1.02652	0.975474	1.06314	0.997737	1.00861	1.02301	0.997873	1.01325	1.01225	0.014278	0.623426
ENSG00000186174	BCL9L	82	27	0.999485	0.998205	0.991036	0.989093	1.00995	0.965023	0.964048	0.883289	0.868328	0.912034	-0.166416	6.71533e-05
ENSG00000029363	BCLAF1	412	59	1.00575	0.988208	1.00206	0.997072	0.992517	1.01942	1.02963	1.05874	1.03756	1.0513	0.0711943	0.000366324
ENSG00000183337	BCOR	56	35	1.02112	0.991048	0.994923	0.961251	1.00064	0.951268	0.941741	0.838848	0.823148	0.819644	-0.277021	2.27137e-06
ENSG00000085185	BCORL1	27	11	0.945426	0.998484	1.02608	0.973149	0.970877	0.923554	0.965917	0.913217	0.913398	0.958645	-0.0921902	0.0402034
ENSG00000186716	BCR	141	49	1.00709	0.996193	1.00568	0.982588	0.992059	0.968385	0.962127	0.88359	0.909606	0.875058	-0.173548	1.66788e-05
ENSG00000074582	BCS1L	26	11	1.01477	1.00123	0.986316	0.980965	0.990774	1.00514	0.997095	1.05896	1.10095	1.09699	0.117298	0.00195703
ENSG00000161267	BDH1	100	18	1.00037	1.00247	0.99964	1.01791	0.993614	1.01758	1.04828	1.15282	1.13816	1.13303	0.1895	1.7569e-06
ENSG00000164039	BDH2	21	7	1.00387	0.97169	1.01058	0.986844	0.979414	1.03289	1.08643	1.55826	1.47583	1.62251	0.640122	1.30712e-06
ENSG00000176697	BDNF	4	2	1.01568	0.989592	0.99361	0.970626	1.00245	0.940174	0.944777	0.933873	0.981878	0.958081	-0.0616542	0.253078
ENSG00000145734	BDP1	30	27	1.01142	0.9807	1.00396	0.938247	0.984325	0.947391	0.951271	0.784676	0.81205	0.744346	-0.356705	1.89283e-05
ENSG00000126581	BECN1	45	16	1.00097	1.00557	0.989823	1.00574	1.01194	0.977338	0.993344	1.01043	0.991027	0.982569	-0.00601949	0.762312
ENSG00000178409	BEND3	49	25	1.00584	0.987434	0.995676	0.98803	1.0038	0.950961	0.940452	0.805627	0.832818	0.775117	-0.309054	1.16556e-05
ENSG00000165626	BEND7	7	5	1.00229	0.974137	1.01123	0.996234	1.02775	1.019	1.01821	1.17219	1.21584	1.22707	0.274926	0.000218475
ENSG00000105829	BET1	16	5	1.01555	0.979741	1.00474	1.00349	0.991225	1.02033	1.0433	1.11789	1.09343	1.08155	0.134394	0.00188039
ENSG00000177951	BET1L	19	10	1.02493	0.972734	1.01003	0.976582	1.00014	0.932713	0.968124	0.891604	0.888671	0.86546	-0.18477	0.000380023
ENSG00000103429	BFAR	8	5	0.977221	1.0428	0.984033	0.951579	0.983126	1.0178	1.03223	0.976876	0.977974	0.94573	-0.0501283	0.274039
ENSG00000269168	BGN	17	3	0.748884	1.02842	1.21459	1.2726	0.928835	0.704363	0.98972	0.718787	1.55673	1.01559	0.0935834	0.772441
ENSG00000134107	BHLHE40	2	0	0.997835	1.15051	0.865933	0.769475	0.735851	0.806721	0.615933	0.895238	0.719268	0.82342	-0.302275	0.0528307
ENSG00000123095	BHLHE41	1	1	0.990184	0.980923	1.03059	0.945981	0.842297	0.904007	0.882952	0.618992	0.661489	0.576351	-0.694881	0.000162076
ENSG00000151746	BICD1	46	29	1.00772	0.979634	1.00844	0.961763	0.992208	0.904597	0.905676	0.744943	0.762367	0.702887	-0.439471	3.62277e-06
ENSG00000185963	BICD2	174	58	1.00958	0.994984	0.995862	0.956238	0.957107	0.913974	0.906087	0.771973	0.775243	0.741633	-0.390797	3.86359e-07
ENSG00000015475	BID	62	8	1.00385	0.990923	1.01724	0.99628	1.02465	1.00272	0.987484	0.969593	0.967725	0.962553	-0.0546642	0.0092056
ENSG00000100290	BIK	1	1	0.988619	0.982035	1.03122	0.905644	1.01005	0.820923	0.900179	0.817471	0.748623	0.797605	-0.345462	0.00602639
ENSG00000136717	BIN1	179	31	0.999367	0.992626	1.00879	0.994539	1.00186	0.976788	0.973618	0.910622	0.921525	0.890113	-0.140651	3.68279e-05
ENSG00000147439	BIN3	53	19	1.00136	0.998862	1.00498	0.983068	0.976159	0.932341	0.934013	0.803163	0.785585	0.794746	-0.334438	3.40543e-07
ENSG00000110330	BIRC2	34	17	1.00514	0.992593	0.987914	0.972485	0.993389	0.993095	0.998612	1.03954	1.07062	1.06262	0.0876301	0.00295345
ENSG00000023445	BIRC3	1	0	1.06821	0.798996	1.11597	0.986404	0.969863	1.11304	0.785362	0.659268	0.586813	0.587022	-0.689449	0.00221997
ENSG00000089685	BIRC5	21	9	0.982514	0.995106	1.01865	0.960535	1.0087	1.00444	0.945819	0.579809	0.559095	0.440094	-0.934478	3.16148e-05
ENSG00000115760	BIRC6	336	124	0.993915	1.00023	1.00567	1.00239	1.0117	0.96711	0.962648	0.889125	0.890883	0.895471	-0.165069	5.96544e-07
ENSG00000197299	BLM	88	45	0.999172	0.99788	0.996462	0.975329	0.974274	0.919962	0.906566	0.594455	0.582997	0.549356	-0.794539	1.28181e-07
ENSG00000108578	BLMH	208	39	0.980846	1.02874	0.996055	1.00569	1.00766	0.994122	0.991338	1.00496	1.00403	1.02865	0.0154738	0.47253
ENSG00000135441	BLOC1S1	20	4	0.982282	0.999015	1.02114	1.02315	1.00286	1.00187	1.02535	1.06049	1.06266	1.10661	0.105201	0.00758254
ENSG00000196072	BLOC1S2	20	12	1.00614	0.972807	1.02176	0.96962	1.02205	1.014	1.01797	1.01139	1.03254	1.04011	0.0397197	0.203112
ENSG00000189114	BLOC1S3	22	8	1.00451	0.964703	1.02904	1.02286	1.04361	1.01624	1.0259	1.09645	1.10385	1.08868	0.134001	0.0023133
ENSG00000186222	BLOC1S4	20	12	0.9684	1.0173	1.00131	1.02269	1.02771	0.989463	0.963997	1.08895	1.0831	1.08273	0.124155	0.00204376
ENSG00000188428	BLOC1S5	27	12	1.01253	1.01299	0.999541	1.00646	0.982011	1.02349	1.08318	1.16091	1.15643	1.18625	0.211808	2.07799e-05
ENSG00000104164	BLOC1S6	20	7	1.00177	0.985055	1.01524	1.02105	1.02622	1.02261	1.05895	1.13938	1.12294	1.07046	0.150372	0.00171758
ENSG00000106605	BLVRA	100	20	0.998018	1.02686	0.996406	0.996032	0.958094	0.964187	0.991763	1.07745	1.04604	1.04584	0.0690125	0.00732538
ENSG00000090013	BLVRB	385	18	0.99506	1.00824	0.997889	1.02066	1.0099	1.03126	1.03191	1.13552	1.14117	1.1511	0.19174	4.46251e-07
ENSG00000117475	BLZF1	19	10	1.00291	0.986788	1.01873	0.960723	0.915041	0.866501	0.8741	0.90553	0.824937	0.874518	-0.208676	0.000873231
ENSG00000104081	BMF	2	1	1.00579	0.979452	1.01543	1.09951	1.10551	1.0967	1.19216	1.55002	1.41217	1.60566	0.604303	9.02973e-05
ENSG00000168487	BMP1	10	6	1.00774	0.94533	1.02761	0.969195	0.997143	0.949633	0.937136	0.962409	1.03862	0.99989	0.00997089	0.849022
ENSG00000138756	BMP2K	55	24	1.01119	0.984439	1.00165	0.984829	0.986878	0.985176	0.999761	0.819272	0.854732	0.829136	-0.260059	6.92069e-06
ENSG00000107779	BMPR1A	12	5	1.01301	0.985565	1.00409	0.971982	0.979962	1.02558	1.00641	0.935719	0.929253	0.939033	-0.0986716	0.00978814
ENSG00000204217	BMPR2	35	20	0.983799	1.00562	1.00265	1.03696	0.996784	0.995485	0.99258	1.10574	1.1143	1.12656	0.161578	6.00103e-05
ENSG00000165733	BMS1	225	64	1.00515	1.00247	0.999784	0.987548	1.00708	1.01545	1.0206	0.997095	0.996894	1.0148	0.000613694	0.958327
ENSG00000169594	BNC1	7	5	0.999008	1.06246	0.942152	0.974979	0.928332	0.799017	0.734386	0.616763	0.652809	0.745419	-0.578788	0.00017059
ENSG00000113734	BNIP1	37	14	1.00816	0.986019	0.989872	0.982404	0.998069	0.969492	0.9869	0.931485	0.913756	0.945901	-0.0964905	0.00216402
ENSG00000140299	BNIP2	19	14	0.991062	1.00145	0.991434	0.986454	1.01717	1.00649	1.03779	0.954744	0.972549	0.987693	-0.033855	0.211845
ENSG00000176171	BNIP3	14	6	1.02539	0.990463	0.989567	0.956285	0.995096	0.797363	0.795611	0.566807	0.5359	0.535469	-0.875794	1.83948e-07
ENSG00000104765	BNIP3L	2	2	1.07596	1.03864	0.886527	1.07577	1.12341	0.997544	0.962241	1.03747	1.15085	1.10059	0.135831	0.205525
ENSG00000145919	BOD1	21	7	1.01172	1.0067	0.987889	0.956343	0.98464	0.923716	0.933805	0.83664	0.840037	0.802398	-0.278425	2.04669e-05
ENSG00000038219	BOD1L1	357	141	0.999262	0.997094	1.00507	0.981668	0.992952	0.995886	1.00297	0.965032	0.958562	0.957059	-0.0592519	0.000164983
ENSG00000176720	BOK	2	2	0.998126	1.04996	0.958451	0.961999	1.08278	0.973884	0.977851	1.10215	1.14506	1.24535	0.215299	0.0288032
ENSG00000178096	BOLA1	37	8	1.0055	1.00537	0.998104	0.998877	0.993984	1.03703	1.02097	1.06204	1.06162	1.07164	0.0866727	0.00107224
ENSG00000163170	BOLA3	36	7	1.00717	0.976628	1.02686	1.0101	1.00288	1.03594	1.00943	1.05387	1.02471	1.05928	0.0598538	0.0505172
ENSG00000170727	BOP1	20	4	0.961966	1.03671	0.996166	0.996436	0.956799	1.03963	0.986544	0.958201	0.878943	0.989333	-0.0845844	0.138933
ENSG00000136122	BORA	24	11	0.996138	0.995102	1.00468	0.921674	0.973478	0.798751	0.832721	0.459906	0.469076	0.42017	-1.15258	1.41608e-07
ENSG00000172331	BPGM	41	16	0.995174	0.994153	1.00972	0.982308	1.00802	1.01598	1.05646	1.44594	1.44487	1.53141	0.559764	3.83279e-07
ENSG00000137274	BPHL	61	16	1.01335	0.987914	1.01863	0.99046	0.989472	1.03608	1.02739	1.18453	1.17337	1.2258	0.246823	1.21967e-05
ENSG00000162813	BPNT1	183	20	1.01229	0.994735	1.00053	1.01721	1.01227	1.02641	1.03761	1.1656	1.14293	1.1646	0.207622	1.29875e-06
ENSG00000171634	BPTF	279	125	1.00621	0.978156	1.00871	0.979725	1.00125	0.991101	1.00217	0.971916	0.978711	0.970257	-0.0350904	0.0365678
ENSG00000157764	BRAF	46	15	1.00656	0.995946	0.987169	1.00829	0.994676	1.03676	0.99027	1.08893	1.05747	1.08256	0.111013	0.000520923
ENSG00000089234	BRAP	83	37	0.997944	0.986534	1.02306	1.00757	0.990608	0.990881	0.981598	0.965258	0.959965	0.959567	-0.0599564	0.00819773
ENSG00000106009	BRAT1	143	32	0.993747	1.00541	1.00542	0.991054	1.00381	0.960004	0.943933	0.781378	0.789031	0.799747	-0.342224	1.54278e-07
ENSG00000012048	BRCA1	106	55	1.01114	0.979716	1.00511	0.957769	1.01609	0.946545	0.945201	0.624414	0.640028	0.572115	-0.707538	9.63083e-07
ENSG00000139618	BRCA2	86	60	0.998342	0.996393	0.989627	0.976754	0.977868	1.00085	0.959014	0.648399	0.660533	0.607474	-0.639933	3.73828e-07
ENSG00000269884	BRCC3	69	20	0.997571	0.997356	1.00997	0.992616	1.01967	0.976512	0.995076	1.00803	1.03189	1.038	0.0345489	0.0742166
ENSG00000100425	BRD1	78	38	0.994821	1.01077	0.992442	0.999926	0.992887	0.992869	0.982569	0.972844	0.979333	0.972722	-0.0355896	0.0338885
ENSG00000236227	BRD2	123	31	1.01525	0.998585	0.98112	1.00748	0.9827	1.01664	1.01173	0.911032	0.906765	0.876987	-0.152431	0.000113072
ENSG00000169925	BRD3	61	20	0.995799	1.01552	0.999589	1.00983	1.00177	1.0158	1.02282	1.09937	1.0884	1.13582	0.142356	0.000198899
ENSG00000141867	BRD4	247	60	1.01099	0.991841	0.990611	0.985891	1.00669	0.993368	0.989891	0.988242	0.988698	1.00443	-0.00581113	0.667902
ENSG00000166164	BRD7	89	47	0.997867	1.00694	1.00587	1.0261	1.00555	1.0006	0.994049	0.961594	0.967403	0.957435	-0.0608028	0.00139161
ENSG00000112983	BRD8	95	48	1.01241	0.982925	0.999494	0.992865	1.00225	1.06565	1.06788	0.966052	0.961031	0.952854	-0.0563545	0.00690194
ENSG00000028310	BRD9	48	21	1.00682	1.01328	0.998492	1.01166	0.990515	0.983523	0.990137	0.956361	0.9459	0.939249	-0.0872337	0.000906224
ENSG00000158019	BRE	67	16	0.981821	0.998932	1.0274	0.979392	1.009	1.0134	1.02307	1.06415	1.09332	1.13372	0.129502	0.00217788
ENSG00000185024	BRF1	29	17	0.988084	0.998781	1.01096	0.949702	1.00578	0.947483	0.991277	0.846107	0.865152	0.884527	-0.207918	5.22497e-05
ENSG00000104221	BRF2	9	5	1.05716	1.00548	0.990991	0.888926	1.0246	0.89752	0.981582	0.670862	0.691759	0.688512	-0.573677	2.36348e-06
ENSG00000164713	BRI3	6	1	1.015	0.820469	1.09732	0.917458	1.03596	0.923614	0.950677	0.878934	1.10285	1.22764	0.126988	0.43837
ENSG00000184992	BRI3BP	18	3	1.00257	0.998479	0.991863	0.982618	0.966038	0.99013	0.959602	0.973617	0.954482	0.904315	-0.0802024	0.0448124
ENSG00000136492	BRIP1	99	48	0.998884	1.01174	0.988268	0.963	0.967485	0.963883	0.922685	0.569687	0.562745	0.52128	-0.859757	1.71083e-07
ENSG00000113460	BRIX1	221	32	1.00417	1.00592	0.998812	1.01369	1.00382	1.02532	1.00537	1.002	1.00061	1.02069	0.00683437	0.575137
ENSG00000254999	BRK1	49	9	0.996982	1.02461	0.986811	1.02715	0.994107	1.0082	0.979407	1.04511	1.00492	1.02803	0.0330188	0.19192
ENSG00000174744	BRMS1	12	9	0.997222	1.00113	0.979136	0.985482	0.966036	0.986044	0.979577	0.95098	0.974464	1.02551	-0.0135655	0.739871
ENSG00000100916	BRMS1L	34	17	1.00311	0.992558	1.0144	0.996527	1.00538	1.03149	1.0637	1.09054	1.0847	1.11929	0.130195	0.000393854
ENSG00000162819	BROX	181	27	1.01025	0.988298	0.996707	1.01203	1.01835	1.02969	1.04581	1.21343	1.20209	1.22354	0.280907	2.92484e-07
ENSG00000156983	BRPF1	67	28	0.992547	1.01025	0.999446	1.02884	1.00048	0.997064	0.954665	0.966445	0.946727	0.985611	-0.0507477	0.0298602
ENSG00000096070	BRPF3	38	24	1.01892	0.981413	0.997126	1.0002	0.971385	1.00714	0.995745	0.973502	0.97161	0.947029	-0.0515446	0.0517076
ENSG00000160469	BRSK1	2	1	0.926332	1.07974	0.965045	0.895703	0.915037	0.828612	0.905082	0.928558	0.959093	1.04864	-0.0158796	0.872501
ENSG00000174672	BRSK2	2	2	1.00525	1.03456	0.965131	1.01403	0.924532	0.902364	0.967494	0.924097	0.958355	0.918696	-0.100985	0.180657
ENSG00000185658	BRWD1	78	37	0.999997	0.999934	1.0123	0.976119	0.984058	0.956414	0.966899	0.89422	0.885501	0.860591	-0.190291	1.60499e-05
ENSG00000165288	BRWD3	16	13	0.995863	1.05564	0.980778	1.01595	0.989137	1.04154	0.982151	1.07248	1.11515	1.11209	0.122442	0.0118412
ENSG00000168000	BSCL2	19	7	0.99474	0.990054	1.01721	1.00375	1.06211	0.965464	1.07287	1.10571	1.14002	1.21781	0.205243	0.0010974
ENSG00000160058	BSDC1	43	20	1.0015	0.985513	1.00724	0.970174	1.00617	0.974495	0.994064	0.961009	0.966688	0.968533	-0.0479704	0.0235777
ENSG00000172270	BSG	214	17	1.0104	0.997148	0.990849	1.00626	1.00512	1.01404	1.02704	1.06764	1.07873	1.07646	0.104168	3.33708e-05
ENSG00000164061	BSN	4	2	1.01294	0.689602	1.07406	0.955085	0.987244	1.10144	1.03334	1.23741	1.29227	1.16741	0.438365	0.0304882
ENSG00000119411	BSPRY	40	13	1.01673	0.993795	0.995048	0.980326	1.02392	1.00189	0.981866	1.00588	1.03165	1.00661	0.0183779	0.394123
ENSG00000130303	BST2	57	9	1.00372	0.99383	0.999475	0.958481	0.980184	0.985256	0.979505	0.915315	0.931873	0.901542	-0.124884	0.000163581
ENSG00000095564	BTAF1	250	83	0.996196	0.993584	1.00482	0.983739	1.01302	1.00263	0.995799	0.952834	0.957714	0.947517	-0.0673223	0.000180256
ENSG00000064726	BTBD1	21	11	1.0112	0.985765	1.0042	0.960725	0.986714	0.921329	0.913095	0.788986	0.767195	0.745047	-0.383426	4.13668e-06
ENSG00000148925	BTBD10	22	10	1.02875	0.958088	1.00766	0.953641	0.9352	0.947394	0.916638	0.748431	0.777407	0.73484	-0.405314	1.09849e-05
ENSG00000133243	BTBD2	33	13	1.02551	0.990018	1.0006	0.973336	0.956012	0.945799	0.959121	0.912687	0.936874	0.92502	-0.120353	0.000844313
ENSG00000132640	BTBD3	1	1	0.99094	0.936404	1.07089	0.873984	1.03267	0.933009	0.882034	0.718325	0.793475	0.908023	-0.313704	0.0342885
ENSG00000184887	BTBD6	4	2	1.01784	0.977682	1.00431	0.902295	0.97237	1.08508	0.949112	0.959537	0.995036	0.934311	-0.0546494	0.330747
ENSG00000011114	BTBD7	14	9	1.02457	1.00234	0.966624	0.926642	1.00126	0.980937	0.915892	0.932034	0.934441	0.881573	-0.123549	0.0125992
ENSG00000189195	BTBD8	5	5	0.974334	1.05703	0.976377	1.01259	0.97126	0.971989	0.952595	1.21291	1.27328	1.16591	0.280157	0.00167748
ENSG00000183826	BTBD9	35	13	0.973068	1.03682	0.991016	0.996322	1.01054	1.04819	1.02442	1.02531	1.06199	1.0707	0.0738766	0.0438292
ENSG00000174808	BTC	2	2	0.939276	1.0324	1.03694	0.944846	1.00638	1.10808	1.07337	1.23568	1.22898	1.28797	0.319969	0.00298696
ENSG00000169814	BTD	11	5	1.02547	0.964044	1.00691	1.01788	1.0888	1.07364	1.20683	1.43932	1.50064	1.82996	0.663124	0.000133459
ENSG00000145741	BTF3	329	23	0.999271	0.997451	0.995251	0.967249	0.987347	0.934844	0.918522	0.763336	0.767632	0.778526	-0.373568	6.77463e-08
ENSG00000134717	BTF3L4	113	15	1.01604	0.987902	1.00371	1.0004	1.00851	1.01385	0.997169	1.06529	1.04021	1.00154	0.0465345	0.0951582
ENSG00000154640	BTG3	7	4	1.02245	1.00421	0.967275	0.934744	0.90816	0.772167	0.686746	0.524318	0.560762	0.582326	-0.845406	1.34496e-06
ENSG00000010671	BTK	4	4	0.950049	1.04174	0.96688	1.0064	1.01272	0.926547	1.10597	1.00516	0.998602	1.09797	0.0679209	0.337249
ENSG00000112763	BTN2A1	21	10	0.98402	1.00374	1.01708	1.0097	1.04027	0.981308	1.04791	1.06265	1.03015	1.10882	0.0909897	0.0272821
ENSG00000186470	BTN3A2	4	1	0.959613	1.01299	1.05851	0.973668	0.957162	0.969268	0.995067	1.0413	1.09816	1.08069	0.0880817	0.173674
ENSG00000111801	BTN3A3	3	1	1.00127	1.0529	1.00958	0.984903	1.01173	1.11914	1.11494	1.51745	1.53137	1.50959	0.573554	1.68793e-05
ENSG00000166167	BTRC	9	4	0.973132	1.04021	0.981323	0.927488	0.95428	0.963327	0.96406	0.978545	0.890813	0.84441	-0.144154	0.0500508
ENSG00000169679	BUB1	74	31	1.01016	1.00021	0.977272	0.917213	0.980123	0.909942	0.855576	0.55387	0.54291	0.498359	-0.906685	2.52078e-07
ENSG00000156970	BUB1B	103	42	1.02386	0.982939	0.98588	0.953777	0.98535	0.900099	0.867578	0.462437	0.4674	0.430759	-1.13789	7.11802e-08
ENSG00000154473	BUB3	256	22	0.999192	1.01174	0.992913	1.01753	1.00059	1.00561	0.979683	0.914355	0.910842	0.901807	-0.139473	5.59816e-06
ENSG00000137656	BUD13	66	26	1.00102	1.00597	0.983027	1.00453	1.0197	1.00037	0.99808	0.965337	0.958173	0.950992	-0.0567989	0.00757366
ENSG00000106245	BUD31	74	13	0.989183	1.00834	0.998091	1.00094	1.01888	1.00713	1.02548	0.917317	0.926598	0.923082	-0.114498	7.34348e-05
ENSG00000112578	BYSL	148	27	1.00864	1.00457	1.00707	0.989296	0.985296	0.947793	0.942621	0.86714	0.864183	0.864439	-0.218524	2.57128e-07
ENSG00000082153	BZW1	320	35	0.995229	1.0072	1.00333	0.987351	1.00109	0.965301	0.960763	0.833791	0.828006	0.820528	-0.276052	1.28181e-07
ENSG00000136261	BZW2	308	37	1.00153	0.991779	1.00582	0.998998	1.00898	0.991838	0.98409	0.918718	0.925512	0.908425	-0.123734	9.56553e-06
ENSG00000165813	C10orf118	129	59	0.996026	1.00078	1.00518	0.977486	0.97718	0.981668	0.978966	0.994962	1.00993	0.995423	-0.000825658	0.949012
ENSG00000155640	C10orf12	75	37	1.0052	0.986949	1.00001	0.978029	0.986618	0.962734	0.960413	0.869956	0.855331	0.841602	-0.221253	4.92871e-06
ENSG00000107815	C10orf2	39	19	1.01065	0.999759	0.993065	0.974352	0.995048	0.935859	0.910675	0.831158	0.798022	0.802489	-0.304882	3.09179e-06
ENSG00000171224	C10orf35	7	2	0.991117	1.06011	0.974995	1.01128	1.00063	0.974272	0.966803	0.864972	0.839859	0.811204	-0.26591	0.000915961
ENSG00000107738	C10orf54	17	6	1.00649	0.971408	0.995715	1.00767	0.981701	1.05725	1.05488	1.95096	2.00034	1.96851	0.993414	6.77463e-08
ENSG00000120029	C10orf76	94	35	1.00834	1.00321	0.994164	1.00598	1.00797	1.00226	0.998595	0.990942	1.01513	0.996892	-0.00137147	0.931541
ENSG00000119965	C10orf88	15	10	0.984765	1.00457	1.02417	0.987403	0.938775	0.960655	0.942862	0.875451	0.900924	0.84756	-0.199974	0.000503855
ENSG00000171067	C11orf24	3	1	1.21349	0.956899	0.890944	1.14211	0.708896	1.02517	0.446767	0.816792	0.860528	0.745795	-0.326943	0.0329634
ENSG00000158636	C11orf30	57	25	0.983246	1.0196	0.986094	1.01831	0.990818	1.03236	1.02089	0.985814	0.976416	0.957375	-0.0337708	0.151544
ENSG00000211450	C11orf31	16	6	1.00562	1.01492	0.990535	1.02363	1.00408	1.05259	1.03526	1.37255	1.32995	1.49084	0.476206	1.63371e-05
ENSG00000162194	C11orf48	70	11	1.00467	1.00417	0.988479	1.03378	1.00511	0.99951	1.00545	0.958071	0.939729	0.93791	-0.0799913	0.0012168
ENSG00000149300	C11orf52	7	2	1.01929	0.960107	0.993864	1.03193	1.09294	1.01494	1.10033	1.58556	1.30358	1.44046	0.538016	0.000156502
ENSG00000182919	C11orf54	45	13	1.01522	1.01856	0.984358	1.0171	0.996167	1.02449	1.06041	1.32747	1.35584	1.32479	0.409351	4.98534e-07
ENSG00000150776	C11orf57	8	5	1.00673	1.02405	0.996319	0.964392	1.00442	0.959158	0.997066	0.887587	0.943665	0.877028	-0.161212	0.00591767
ENSG00000110696	C11orf58	136	13	1.00497	0.990013	1.00669	1.01285	0.99962	1.01337	1.03529	1.10317	1.08801	1.0805	0.124246	3.24883e-05
ENSG00000109944	C11orf63	1	1	0.946532	1.01178	1.0483	0.966717	0.939467	0.868809	0.921046	0.925292	1.01384	0.932979	-0.0659792	0.528127
ENSG00000175573	C11orf68	49	13	1.0024	0.988333	1.01077	0.989602	1.01534	0.967526	0.975286	0.984165	1.02479	1.02733	0.0164096	0.497284
ENSG00000149196	C11orf73	10	3	1.00191	0.967691	1.01732	1.02384	1.00566	1.03931	1.00778	0.977927	1.0225	1.0708	0.0394821	0.41481
ENSG00000166352	C11orf74	4	3	1.01652	0.971221	1.06646	0.999757	1.02054	1.01304	0.940898	0.924413	0.917656	0.836892	-0.189533	0.0210897
ENSG00000204922	C11orf83	9	5	1.00229	1.01351	0.98243	0.959842	0.998601	1.00863	1.01446	1.00041	0.989264	1.00594	-0.00117116	0.973912
ENSG00000168005	C11orf84	27	13	1.00429	1.00406	0.992561	1.01304	0.979702	1.03511	0.968028	0.928902	0.928849	0.91552	-0.113823	0.000587687
ENSG00000139637	C12orf10	119	22	0.996106	0.999055	1.00124	1.01411	0.996452	1.00912	1.01148	1.03033	1.01949	1.04472	0.0464254	0.0081271
ENSG00000151135	C12orf23	110	12	1.0309	1.00542	0.968289	1.03304	0.986725	1.01247	1.03308	1.07237	1.04579	1.08486	0.0925655	0.00801956
ENSG00000133641	C12orf29	59	16	1.00809	0.984021	1.0017	0.998326	0.991954	0.963431	0.969546	0.853674	0.861803	0.838969	-0.22899	4.92871e-06
ENSG00000047621	C12orf4	26	17	0.998376	0.975587	1.0043	0.961576	1.01989	1.00904	0.996372	1.04282	1.01042	1.07648	0.0711904	0.0437503
ENSG00000157895	C12orf43	48	10	0.977618	1.02009	1.00209	0.995799	1.00448	0.97803	0.979888	0.886634	0.91585	0.925299	-0.137158	0.000717598
ENSG00000123395	C12orf44	25	13	0.987023	1.00511	1.00331	0.964423	0.954542	0.928101	0.911506	0.831911	0.879986	0.865613	-0.217141	8.88341e-05
ENSG00000151131	C12orf45	23	4	1.00581	0.990684	0.999601	0.932583	0.994702	0.858548	0.819453	0.594513	0.600639	0.601618	-0.737671	6.77463e-08
ENSG00000111412	C12orf49	4	1	0.979238	1.02304	1.01368	1.03784	0.978108	1.06505	1.00457	1.08432	1.10166	0.925707	0.0409704	0.629256
ENSG00000078237	C12orf5	69	15	0.993475	0.990914	1.00798	0.999334	1.01978	0.979288	0.971284	0.870448	0.881157	0.900253	-0.174384	2.33197e-05
ENSG00000268123	C12orf57	33	8	0.971558	1.00847	0.983514	0.98825	0.984863	0.976402	0.973905	0.853965	0.864213	0.925589	-0.165471	0.00182494
ENSG00000130921	C12orf65	5	2	0.982219	0.984489	0.995943	1.02004	1.04852	1.06643	1.04059	1.0796	1.10473	0.972251	0.089296	0.182049
ENSG00000174206	C12orf66	4	3	0.979564	0.994715	1.00559	1.03064	0.952394	0.982793	0.966803	1.03244	1.00895	1.02494	0.041281	0.417198
ENSG00000204954	C12orf73	19	5	1.00581	0.99039	0.996877	1.02566	1.02184	0.997121	1.03693	0.934124	0.918146	0.94259	-0.0989092	0.00377437
ENSG00000235162	C12orf75	6	3	0.96669	0.969862	1.07492	1.08186	1.00108	0.990668	1.0403	1.03946	1.1151	1.11619	0.120124	0.0838401
ENSG00000133935	C14orf1	19	4	1.01119	0.960466	1.02347	1.01837	1.04692	1.01252	1.0481	1.16451	1.14231	1.19454	0.225603	0.000254942
ENSG00000179933	C14orf119	8	2	1.04156	0.984526	0.978554	0.933785	0.967676	0.822577	0.813066	0.600021	0.594616	0.57258	-0.765436	8.12355e-07
ENSG00000170270	C14orf142	18	6	0.965593	1.04411	0.99707	1.01275	1.00942	1.02365	0.972863	1.06781	1.07136	1.07769	0.0981708	0.0211706
ENSG00000133943	C14orf159	28	11	1.00586	1.00267	1.00588	1.01637	0.995481	1.02875	1.04154	1.41947	1.31736	1.37659	0.447787	2.1719e-06
ENSG00000087302	C14orf166	226	21	1.00122	0.999526	0.998322	1.01174	1.00188	0.995035	0.993071	0.984599	0.976329	0.969284	-0.0335369	0.00988012
ENSG00000156411	C14orf2	12	3	1.014	1.00362	0.980247	1.06496	0.938089	1.0682	1.05474	1.06911	1.10201	1.05263	0.104692	0.0140054
ENSG00000270288	C14orf80	14	6	0.998117	0.984063	1.01378	0.958201	0.969806	0.947858	0.920267	0.743649	0.735569	0.666371	-0.483274	1.90995e-05
ENSG00000100802	C14orf93	6	4	1.01479	0.970248	1.0308	0.974185	1.02949	1.00707	1.00385	1.28337	1.29666	1.30716	0.366604	5.82565e-05
ENSG00000167173	C15orf39	34	20	0.992415	0.978871	1.01419	0.950345	0.947862	0.801476	0.805506	0.599458	0.700611	0.628998	-0.632999	9.66285e-06
ENSG00000169609	C15orf40	13	6	0.973738	1.00013	1.01923	1.02511	1.0147	1.02289	1.01815	1.12882	1.06872	1.14164	0.15751	0.0035616
ENSG00000186073	C15orf41	20	7	1.00992	0.982278	1.00133	1.00781	0.975275	0.984954	0.975147	0.892026	0.90913	0.855066	-0.172843	0.000680165
ENSG00000166920	C15orf48	46	7	1.00793	0.998604	1.01067	1.00687	0.985318	1.03007	1.11285	1.489	1.40869	1.51791	0.548699	6.30515e-07
ENSG00000188549	C15orf52	93	29	1.015	0.982821	0.987078	0.999082	0.981399	0.95489	0.935485	0.822088	0.820339	0.80009	-0.289275	1.64104e-06
ENSG00000128891	C15orf57	6	4	1.0192	0.958232	1.01113	0.93065	0.976759	0.931755	0.945688	0.756594	0.794319	0.795027	-0.349131	0.000131779
ENSG00000189227	C15orf61	6	4	0.994958	1.0086	0.981088	1.11392	1.09751	1.00235	0.948917	0.894954	0.901162	1.03814	-0.0779256	0.283001
ENSG00000130731	C16orf13	31	12	0.9987	0.988131	1.01787	1.02447	0.984865	0.999955	1.02903	1.07676	1.08517	1.06579	0.10336	0.00135743
ENSG00000140688	C16orf58	43	13	0.999507	1.00664	0.995543	0.990386	0.985403	1.00442	1.00013	1.05723	1.07797	1.06632	0.0929533	0.000739128
ENSG00000162062	C16orf59	3	2	0.939123	0.986023	1.06104	0.980335	0.99568	0.990903	0.967172	0.704122	0.9056	0.812642	-0.307677	0.0197099
ENSG00000103544	C16orf62	122	39	0.991788	1.01031	1.00776	1.00288	1.00322	1.01887	1.02848	1.09548	1.1077	1.12132	0.143423	1.9996e-05
ENSG00000125149	C16orf70	17	9	0.998064	1.02511	0.990358	1.06278	0.995984	1.0332	1.0244	1.22289	1.16184	1.24276	0.267081	9.65495e-05
ENSG00000070761	C16orf80	43	7	0.967014	1.02338	1.00017	1.0106	0.99857	1.00131	0.976842	0.949507	0.992774	0.923773	-0.0615988	0.105265
ENSG00000155330	C16orf87	9	3	1.01084	0.969883	1.01865	0.970953	1.04139	0.976309	0.938575	0.824622	0.809666	0.863839	-0.264019	0.000326165
ENSG00000174109	C16orf91	7	4	1.03858	0.945995	1.03186	0.960854	1.03301	1.00851	0.977567	0.962435	1.06173	1.06724	0.0351008	0.597287
ENSG00000205832	C16orf96	2	1	1.03781	0.983368	0.977924	1.04874	1.07043	1.03746	0.960529	0.901772	0.815042	0.967437	-0.163041	0.0980814
ENSG00000154035	C17orf103	4	3	1.03412	0.954298	1.00867	1.02925	0.968921	1.02066	1.0555	1.72089	1.63975	1.81037	0.786515	5.09448e-06
ENSG00000258315	C17orf49	16	3	0.984474	1.05898	0.973233	1.05508	0.984622	1.0822	1.05419	1.21504	1.15973	1.22584	0.255871	0.000449529
ENSG00000125319	C17orf53	9	6	0.967983	1.01485	1.01051	1.02244	0.961485	0.973442	0.911792	0.679011	0.683689	0.670661	-0.557608	1.64771e-06
ENSG00000196544	C17orf59	43	16	1.01996	0.978645	1.02794	0.99498	1.05797	1.01222	1.07021	1.11393	1.14143	1.15547	0.172614	0.000240097
ENSG00000178927	C17orf62	26	7	0.988777	1.02063	0.982115	1.00455	1.00653	1.01661	0.98555	1.04347	1.06012	1.08033	0.0899812	0.00867998
ENSG00000185504	C17orf70	27	11	1.00691	0.990137	1.0168	1.00328	1.03269	0.996434	0.969943	0.948227	0.939187	0.852786	-0.138874	0.0130302
ENSG00000108666	C17orf75	86	27	0.997825	1.00215	0.999411	1.01539	1.02242	1.01667	0.995173	1.02583	1.02767	1.04986	0.0490867	0.00960743
ENSG00000141219	C17orf80	16	7	1.0045	1.01356	1.00216	1.05356	0.993147	1.07428	1.0009	1.06867	1.09928	1.03362	0.0836805	0.0288022
ENSG00000074356	C17orf85	85	32	1.01227	0.989227	0.991786	0.981758	0.998267	0.998674	1.00588	1.05381	1.06263	1.05075	0.0815328	0.000716211
ENSG00000224877	C17orf89	9	3	1.03929	1.028	0.935158	1.07762	0.975752	1.01646	0.975632	1.01398	0.989182	1.01765	0.0102852	0.850462
ENSG00000179294	C17orf96	1	NA	0.949904	1.0976	0.965503	1.13619	1.02589	0.939004	0.9672	0.591357	0.53972	0.605318	-0.793803	0.000125511
ENSG00000260950	C17orf97	8	6	1.01883	0.98107	1.00204	0.994498	0.958899	1.07568	1.0364	1.19557	1.16222	1.06196	0.186346	0.00880985
ENSG00000141428	C18orf21	27	9	0.994318	1.03768	0.965636	0.998901	0.994604	1.08014	1.0004	0.984308	0.996071	1.03979	0.0110335	0.773286
ENSG00000152242	C18orf25	39	15	1.01108	0.982775	0.994095	0.972611	1.01995	1.01469	1.00481	0.979608	0.96823	0.971215	-0.0335775	0.112548
ENSG00000177576	C18orf32	8	4	1.01954	0.977575	0.999336	0.962672	0.966135	0.981391	0.984403	0.993451	1.00937	0.922693	-0.0354474	0.486031
ENSG00000141452	C18orf8	40	17	0.999749	1.0194	0.983481	1.0218	0.997474	0.98993	0.978682	1.0283	1.00855	0.983215	0.00826506	0.754682
ENSG00000074842	C19orf10	136	9	0.985634	1.02103	0.991902	1.03871	1.00207	1.01174	1.025	1.06149	1.026	1.05037	0.0655329	0.0100309
ENSG00000131943	C19orf12	5	3	0.998808	1.03361	1.00179	1.04501	1.00457	1.05929	0.980592	1.05997	1.05944	1.07894	0.0761286	0.12109
ENSG00000119559	C19orf25	21	6	1.00444	0.959461	1.02129	0.956348	0.954352	1.04534	0.995022	0.964817	0.940918	0.941737	-0.0677411	0.0611172
ENSG00000214212	C19orf38	7	3	0.930143	1.07989	1.05676	1.01004	0.953732	1.03468	0.968921	1.32369	1.33401	1.32704	0.380833	0.00043603
ENSG00000131944	C19orf40	2	2	1.04215	1.02524	0.934677	1.02664	1.08176	1.14221	1.13912	0.985372	0.924349	0.969854	-0.0589923	0.473256
ENSG00000123144	C19orf43	139	17	0.994452	0.999727	0.99728	0.996328	0.994318	0.999964	1.00323	0.873419	0.893389	0.861344	-0.186961	6.85947e-06
ENSG00000105072	C19orf44	2	1	0.981622	0.997534	1.02431	1.0477	1.20609	1.1109	1.10425	1.16376	1.23373	1.02217	0.18304	0.0765984
ENSG00000160392	C19orf47	39	13	1.01868	0.977816	1.00929	0.990823	0.993203	0.936729	0.975839	0.93502	0.977926	0.953407	-0.0685482	0.0289193
ENSG00000142444	C19orf52	20	9	0.973197	1.01203	1.01991	0.96282	1.00936	0.9761	1.00383	0.933159	0.975083	0.986561	-0.0540787	0.14071
ENSG00000104979	C19orf53	97	14	1.00653	1.01495	0.987889	1.02221	0.998785	1.02603	1.02167	0.961128	0.946731	0.919415	-0.0902002	0.00257817
ENSG00000188493	C19orf54	9	6	1.05842	0.939076	0.993126	0.993954	0.979349	0.991935	0.997889	1.04766	1.08836	1.02391	0.0807149	0.173599
ENSG00000167595	C19orf55	11	5	0.977367	1.02543	1.02469	0.931788	1.00837	0.935383	0.960047	0.741112	0.666465	0.588793	-0.606731	0.000126322
ENSG00000132016	C19orf57	9	7	1.06073	0.986203	1.00715	0.952439	0.934305	0.847206	0.949867	0.805634	0.781493	0.766655	-0.375378	4.55272e-05
ENSG00000006015	C19orf60	7	5	0.968194	1.06129	0.992872	0.972693	1.00193	1.00083	1.01644	0.776488	0.773774	0.783411	-0.372004	8.48684e-05
ENSG00000130813	C19orf66	28	10	1.00985	0.989371	0.991583	0.995307	1.01497	1.05817	1.02207	1.24612	1.20833	1.27859	0.319494	7.47768e-06
ENSG00000185453	C19orf68	8	5	1.00772	1.0505	1.01513	0.998483	1.03661	0.979527	0.987897	1.0234	1.04132	1.00725	-0.000544718	0.989803
ENSG00000174917	C19orf70	71	9	0.971156	1.01118	1.00597	0.999061	1.00501	1.00824	1.0218	1.0494	1.03106	1.06118	0.072323	0.00965157
ENSG00000197223	C1D	14	4	1.01035	1.03899	0.966269	1.01173	0.966398	0.975624	1.01594	0.88119	0.857291	0.913563	-0.185194	0.00210966
ENSG00000106392	C1GALT1	73	24	0.993363	0.998984	1.00861	0.959233	1.01939	0.963907	0.975616	0.846932	0.861969	0.850336	-0.229719	1.48719e-06
ENSG00000171155	C1GALT1C1	60	14	1.00518	0.984694	1.00162	0.987455	0.9973	0.98724	0.960557	0.860176	0.863641	0.81639	-0.236331	3.17549e-05
ENSG00000108561	C1orf106	39	15	0.992148	0.980719	1.01722	1.05679	1.03446	1.32542	1.31973	1.53822	1.54419	1.52207	0.622992	9.54819e-08
ENSG00000133466	C1orf109	9	4	0.999769	1.00991	1.00884	0.97609	1.04322	0.955604	1.01525	0.98606	0.993229	0.994645	-0.0214641	0.527204
ENSG00000159403	C1orf112	24	2	0.992943	1.00428	0.997481	0.975394	0.988944	0.936867	0.904984	0.648881	0.676874	0.632235	-0.613594	3.9072e-07
ENSG00000139178	C1orf116	364	4	1.00005	0.999928	1.00227	1.0325	1.01432	1.08905	1.09586	1.33944	1.31252	1.39179	0.429225	3.71587e-07
ENSG00000163362	C1orf122	11	15	1.02938	0.999432	0.973805	0.967595	1.03036	1.03187	0.962806	0.800341	0.804781	0.791311	-0.324994	2.76658e-05
ENSG00000116922	C1orf123	42	5	1.00203	0.999135	1.00366	0.982947	1.00412	1.01187	1.01863	1.13243	1.10648	1.11812	0.159844	3.18443e-05
ENSG00000000460	C1orf131	44	11	1.0095	0.9888	0.994556	1.00569	0.988972	1.00718	0.997547	1.04239	1.02459	1.00879	0.03935	0.0815956
ENSG00000182795	C1orf159	8	36	1.02334	0.900175	1.12235	0.903459	0.985058	0.873061	0.94444	0.875753	0.895495	0.827058	-0.224223	0.0283797
ENSG00000197982	C1orf167	4	3	1.09057	0.962	0.970063	0.934	1.01692	0.998043	0.905478	1.13623	1.09237	0.970632	0.0811253	0.368385
ENSG00000162384	C1orf172	33	10	1.02128	1.00597	0.99249	0.961297	0.999024	0.991059	0.97885	0.949989	0.944399	0.924029	-0.0995387	0.00202859
ENSG00000143633	C1orf174	18	15	0.990028	1.01918	0.986843	1.02112	0.943505	1.04776	1.0145	1.00046	0.996638	1.02285	0.0115175	0.690542
ENSG00000131591	C1orf198	45	3	0.9902	0.97582	1.01567	0.98158	0.968295	0.955379	0.954726	0.978138	1.05013	1.05261	0.0465754	0.205901
ENSG00000215910	C1orf210	2	1	0.934092	0.834103	1.22549	0.852519	1.14823	0.977882	1.08507	1.31885	1.23867	1.28161	0.377575	0.0315417
ENSG00000175707	C1orf226	31	10	0.991764	1.0007	1.01728	1.00119	1.02957	1.02806	1.04514	1.14392	1.19782	1.18247	0.227469	3.46377e-05
ENSG00000198912	C1orf27	104	8	1.01117	1.00151	0.992929	0.997357	1.00457	0.991246	0.995497	1.01467	0.995058	1.00577	0.00473475	0.752193
ENSG00000119280	C1orf35	26	18	1.00125	1.01628	0.996334	1.00427	0.981127	0.98519	1.00574	0.922822	0.939575	0.949759	-0.0999902	0.00229988
ENSG00000253313	C1orf43	25	1	0.998559	1.01013	0.9901	0.98043	0.909051	0.941023	0.942453	0.949468	0.925	0.987066	-0.0680573	0.0498968
ENSG00000239887	C1orf50	28	10	0.994225	0.981492	0.990207	0.993393	1.01812	0.972134	0.968038	1.00856	0.960131	1.00938	0.00552619	0.848574
ENSG00000157181	C1orf52	60	29	1.01227	0.97464	1.01317	0.968592	1.00953	0.962557	0.979732	0.894545	0.89127	0.885251	-0.167363	5.83867e-05
ENSG00000143793	C1orf53	1	10	1.01358	1.00244	0.985965	1.07943	0.99594	1.03571	0.984511	0.963255	0.906254	1.05177	-0.0419271	0.693396
ENSG00000143612	C1orf85	11	12	1.02134	0.880481	1.089	1.00977	1.13177	1.04558	1.08852	1.06583	1.15283	1.19287	0.193924	0.05256
ENSG00000164008	C1orf86	4	10	1.02228	0.992436	1.00802	1.02844	1.04338	0.991533	0.958104	0.953057	0.900886	0.905141	-0.13203	0.0331278
ENSG00000162642	C1orf95	1	16	1.49313	0.607932	0.842653	0.871324	0.796468	0.591534	1.46242	1.61935	0.862572	0.63294	0.0696478	0.883706
ENSG00000203724	C1QBP	253	1	1.00983	0.991338	0.999477	0.981012	1.02331	1.03796	1.02944	1.07651	1.07951	1.07146	0.105166	1.9285e-05
ENSG00000198715	C1QTNF6	10	3	0.972658	1.03283	0.998957	0.979806	0.997032	0.973793	0.971491	1.01156	0.973618	1.0302	0.00527893	0.904409
ENSG00000162585	C1R	3	3	0.881358	0.794356	1.30214	1.13549	1.3563	0.794899	1.11618	0.686719	1.74296	1.01831	0.139654	0.712732
ENSG00000203685	C1RL	9	NA	1.00696	0.984262	1.00975	1.12932	1.07646	1.14771	1.17925	1.70678	1.64565	1.79826	0.778471	7.93013e-07
ENSG00000197183	C20orf112	8	4	1.02013	0.900964	1.02843	1.01982	1.09046	0.85357	0.908411	1.01066	1.0428	1.20986	0.143953	0.132216
ENSG00000088854	C20orf194	7	4	0.935412	1.05806	0.958001	1.0439	1.02958	0.991337	0.9484	1.01151	1.01106	1.02719	0.0492908	0.408512
ENSG00000101084	C20orf24	36	4	1.02821	1.01079	0.98147	0.99175	0.998363	0.979391	1.01332	0.936383	0.96998	0.925857	-0.0928596	0.0100479
ENSG00000101220	C20orf27	194	12	1.00381	0.994166	1.0057	0.985208	0.992801	1.02799	1.02098	0.998209	0.975297	0.994292	-0.0173874	0.2071
ENSG00000160226	C21orf2	11	9	0.971541	1.01068	0.988935	1.06233	1.05737	1.09688	1.01712	1.10321	1.09795	1.23352	0.207232	0.00490295
ENSG00000160221	C21orf33	156	19	1.00292	1.00327	0.988294	1.01816	0.99022	1.03793	1.03089	1.20695	1.16763	1.1891	0.250965	1.21547e-06
ENSG00000159079	C21orf59	4	3	0.97492	1.0031	1.02627	1.01283	1.0418	1.00286	0.977062	0.734117	0.720711	0.663129	-0.505431	5.95217e-05
ENSG00000154642	C21orf91	9	4	1.00974	0.97026	1.02101	0.921357	0.942715	0.953444	0.921167	0.797703	0.855421	0.812181	-0.283974	0.00024713
ENSG00000215012	C22orf29	7	4	1.02561	0.99296	0.997387	0.928603	1.00321	0.885802	0.900402	0.724194	0.765004	0.693338	-0.467633	2.73612e-05
ENSG00000157617	C2CD2	49	19	0.992386	1.04221	0.974425	1.01776	0.981687	1.01428	0.958666	0.995173	0.976251	1.00662	-0.0144619	0.638304
ENSG00000172375	C2CD2L	26	10	1.01781	1.00961	0.993242	0.942909	0.997646	0.965613	0.993825	0.920407	0.90317	0.89311	-0.153057	0.000230159
ENSG00000168014	C2CD3	12	6	1.00459	0.962109	1.03779	0.960453	1.01953	1.00024	0.987934	0.964243	1.02284	0.992757	-0.0116073	0.79586
ENSG00000111731	C2CD5	140	44	1.00125	0.999793	0.999745	1.0372	1.0184	1.05977	1.0552	1.19303	1.19338	1.24585	0.275223	2.26683e-06
ENSG00000115998	C2orf42	4	1	1.01069	1.08169	0.917947	0.92999	0.919113	0.990622	1.0035	0.954971	0.972463	0.886802	-0.0950609	0.258311
ENSG00000118961	C2orf43	55	15	0.996189	1.00066	0.998466	0.949687	1.0246	0.978938	0.999405	0.975495	0.94498	0.942823	-0.0652014	0.00845903
ENSG00000163026	C2orf44	61	24	0.984501	0.986307	1.01015	0.990239	1.01813	0.992662	1.01645	0.91338	0.93456	0.916286	-0.108876	0.00043566
ENSG00000162972	C2orf47	87	8	1.00153	1.01396	0.988458	1.00171	0.99613	1.00782	1.00292	1.06906	1.0354	1.06935	0.0792688	0.00311769
ENSG00000135974	C2orf49	44	15	1.00763	1.02071	0.970306	1.01871	0.987711	1.03287	1.01413	0.997926	0.99435	1.03754	0.014981	0.611482
ENSG00000168887	C2orf68	2	2	1.11253	0.787515	1.07966	0.852309	1.07565	0.857963	1.07142	0.737843	1.04133	0.85938	-0.17287	0.369084
ENSG00000178074	C2orf69	19	9	1.00298	1.01101	1.00125	1.02205	0.985698	1.02827	1.00054	0.917236	0.921867	0.92498	-0.125467	0.000652416
ENSG00000186132	C2orf76	17	4	1.00066	1.00704	0.99905	0.98684	1.0253	1.00855	1.01393	1.07842	1.06984	1.05067	0.0893118	0.00745421
ENSG00000125730	C3	88	49	0.993544	1.02711	1.00309	0.993454	0.986056	0.905772	0.921059	0.895002	0.863386	0.863495	-0.205801	2.24911e-05
ENSG00000163608	C3orf17	75	21	1.00015	1.01364	0.992034	0.99813	1.00163	0.99382	0.97229	0.935116	0.92276	0.919732	-0.113901	0.000117486
ENSG00000174928	C3orf33	20	8	1.00492	1.02457	0.983013	0.984972	0.983832	0.969027	1.00701	1.00637	0.983568	1.00633	-0.00767454	0.790184
ENSG00000179021	C3orf38	48	13	0.983821	0.993171	1.01125	1.00213	1.01369	0.991711	1.01036	0.979271	0.983279	0.999763	-0.0125363	0.528837
ENSG00000114529	C3orf52	7	5	1.02937	0.967034	0.972235	0.992165	0.979843	1.03578	0.952323	0.899191	0.92595	0.89314	-0.126703	0.0203982
ENSG00000181744	C3orf58	54	17	1.00008	1.01014	0.99664	0.989307	0.994612	0.982171	0.983465	0.844597	0.822647	0.825374	-0.270671	1.54089e-06
ENSG00000225526	C3orf83	6	4	1.00149	0.997789	1.04485	1.00167	1.05617	1.0314	1.00775	1.25168	1.355	1.3513	0.378082	0.000121323
ENSG00000138658	C4orf21	13	12	0.99169	1.00564	0.969234	1.00389	0.9742	0.988633	0.99523	0.82653	0.850848	0.735416	-0.300747	0.00103197
ENSG00000056050	C4orf27	57	18	1.01185	0.997707	0.994141	0.977356	1.01675	0.977504	0.98266	0.916477	0.904912	0.922534	-0.130504	7.50496e-05
ENSG00000164074	C4orf29	19	8	0.996108	0.990253	1.00963	1.00296	0.996772	1.02952	1.02875	0.922275	0.998401	0.940182	-0.0673648	0.0930472
ENSG00000164096	C4orf3	12	1	0.972575	1.04084	0.973242	0.989621	0.961018	0.883174	0.863061	0.6861	0.691034	0.689186	-0.530737	2.5584e-06
ENSG00000174749	C4orf32	16	5	1.01436	0.980942	0.989056	0.918418	1.05646	0.982503	1.00594	0.889063	0.920939	0.932965	-0.121834	0.004717
ENSG00000151470	C4orf33	11	5	1.02719	0.99199	0.981819	0.970136	1.00283	1.03633	1.0468	1.43639	1.42671	1.44329	0.521293	1.35647e-06
ENSG00000205208	C4orf46	4	3	0.991615	1.01356	0.995492	0.887361	0.965239	0.841906	0.82474	0.430616	0.452022	0.395653	-1.23317	5.25147e-07
ENSG00000243449	C4orf48	3	1	0.939098	1.01811	1.05033	0.956202	0.990017	0.968455	0.920898	0.696017	0.837914	0.713807	-0.423466	0.00202561
ENSG00000106804	C5	9	5	0.943477	1.10091	0.98746	0.978881	1.09923	0.992541	1.05994	1.05096	1.14502	1.21997	0.172459	0.0570979
ENSG00000113583	C5orf15	16	4	1.02088	0.980698	0.998152	0.940416	1.00689	0.954669	0.999185	0.908108	0.917624	0.870786	-0.153911	0.00176308
ENSG00000082213	C5orf22	31	13	1.00235	0.979409	0.9939	0.978747	1.01049	1.01733	0.986303	0.858435	0.865431	0.827861	-0.221936	3.72897e-05
ENSG00000181904	C5orf24	20	8	0.99828	0.98297	1.01152	1.01208	0.971935	1.01849	1.0442	1.10421	1.11679	1.15412	0.1733	0.000344629
ENSG00000261887	C5orf30	2	2	1.04381	0.955785	0.997037	0.918278	0.896016	0.907404	0.885536	0.702288	0.702059	0.62682	-0.56214	0.000188975
ENSG00000172244	C5orf34	3	2	1.01259	0.99527	1.03018	1.12509	1.04375	0.987051	1.00279	0.951065	0.986194	0.901665	-0.0986282	0.146487
ENSG00000197603	C5orf42	10	8	1.00351	1.01496	0.990961	1.05054	1.01435	1.07966	0.878715	0.995974	0.931514	1.05378	-0.015327	0.779643
ENSG00000161010	C5orf45	6	2	1.00945	1.00938	1.00309	0.93707	1.01819	1.06519	1.02576	1.09234	1.06641	1.26174	0.1747	0.0383705
ENSG00000205765	C5orf51	40	14	1.01561	0.982238	1.00919	0.99202	1.02263	0.990583	1.01128	1.01808	1.07231	1.0302	0.0532652	0.0778732
ENSG00000221886	C5orf54	22	16	0.99378	0.997677	1.00441	1.01416	1.03492	1.02805	1.02085	1.02082	0.995993	1.00734	0.0134951	0.571359
ENSG00000039537	C6	1	1	0.839966	1.0902	1.08869	0.887583	1.79682	0.766958	1.50305	0.899458	1.61956	1.34839	0.326132	0.204559
ENSG00000196821	C6orf106	40	13	1.00913	0.988908	0.995894	0.984888	0.99933	0.98905	1.02471	1.08414	1.11101	1.13993	0.155428	0.000255179
ENSG00000185127	C6orf120	15	7	1.01749	0.967695	1.02652	0.98978	1.06048	1.06325	0.988265	1.05351	1.10755	1.15585	0.138711	0.0140959
ENSG00000188112	C6orf132	142	42	0.99182	0.998473	1.00456	0.989273	0.984641	0.961623	0.955381	1.10648	1.08352	1.12536	0.146524	3.79986e-05
ENSG00000130349	C6orf203	8	5	1.00588	0.974292	1.02457	0.999009	0.993046	1.04696	1.02706	1.17509	1.1853	1.1742	0.234596	0.000329515
ENSG00000146476	C6orf211	86	17	0.998273	0.999843	1.0043	1.00867	1.01762	0.98708	1.04049	1.05708	1.07054	1.05505	0.0840926	0.000263202
ENSG00000228177	C6orf47	16	6	1.01595	0.971178	1.0037	0.957079	0.998296	0.954674	0.964037	0.952554	0.996307	0.953416	-0.0434172	0.224192
ENSG00000154079	C6orf57	24	7	1.01251	0.997222	1.0006	0.970322	0.999357	0.996738	1.01609	1.23862	1.23313	1.20985	0.290368	3.83013e-06
ENSG00000198663	C6orf89	24	8	1.0365	0.969495	0.989137	1.0322	0.996385	1.01821	1.01762	0.975981	0.976694	0.953563	-0.0429868	0.205379
ENSG00000136197	C7orf25	21	11	1.00813	0.995008	0.986569	0.946964	0.994863	0.999394	0.968312	0.950857	0.97841	0.982618	-0.0381473	0.165809
ENSG00000146576	C7orf26	24	11	1.01402	0.969443	1.00522	1.01833	1.01151	0.973746	0.976723	0.971943	0.949888	0.990501	-0.0372747	0.229902
ENSG00000146826	C7orf43	7	2	1.00524	1.03235	0.998731	1.03355	0.987735	0.945398	0.983737	0.964501	0.903109	0.925571	-0.120799	0.0232422
ENSG00000122783	C7orf49	8	2	1.00623	0.990381	1.00487	0.960009	0.900819	0.891451	0.881218	0.698585	0.691305	0.644603	-0.561882	4.84118e-06
ENSG00000146540	C7orf50	96	13	1.00851	1.00651	0.990071	0.995564	0.968605	1.01343	0.999069	1.0172	0.988924	0.976431	-0.0110185	0.584095
ENSG00000164898	C7orf55	4	2	0.978171	1.04938	0.928506	1.00909	0.931735	1.04857	0.974125	1.16443	1.14766	1.10208	0.20929	0.0115472
ENSG00000146963	C7orf55-LUC7L2	33	5	0.988748	1.00512	1.00102	1.04004	1.00336	1.02672	0.999431	1.02081	0.984873	1.00417	0.00707003	0.760229
ENSG00000164603	C7orf60	4	2	0.972507	1.06216	1.00909	0.99455	0.994514	0.957173	0.953594	0.927538	0.904008	0.882537	-0.16474	0.020103
ENSG00000021852	C8B	3	3	0.844435	1.01525	1.19053	1.06837	1.34791	0.997439	1.54984	1.03522	1.19212	1.31321	0.222352	0.167489
ENSG00000182307	C8orf33	45	11	1.00956	1.02561	0.974748	0.991601	0.986379	1.02246	1.00643	0.921776	0.924045	0.921405	-0.120959	0.00086709
ENSG00000156172	C8orf37	4	2	0.995841	0.964	1.04733	0.997822	0.977535	0.977435	0.976133	1.04215	1.07579	1.05798	0.0794906	0.183781
ENSG00000241852	C8orf58	2	1	0.957803	0.926539	1.11506	1.10236	1.19572	0.987848	0.967043	0.977031	0.933962	0.91564	-0.0813627	0.412601
ENSG00000176731	C8orf59	37	8	1.01135	1.01831	0.956692	0.94735	0.910062	0.863664	0.771746	0.705994	0.624573	0.65339	-0.591301	6.54672e-06
ENSG00000189376	C8orf76	2	2	1.02629	0.966457	1.00573	0.880898	0.924078	0.86995	0.875716	0.923329	0.907211	0.888974	-0.140607	0.0700252
ENSG00000213563	C8orf82	22	6	1.01234	0.996831	0.957769	1.0035	1.02214	1.04395	1.02465	1.23745	1.23336	1.33511	0.358684	4.05116e-05
ENSG00000198917	C9orf114	58	16	1.01	0.972218	1.0083	1.00745	0.991624	0.977285	0.989968	0.878809	0.882909	0.909628	-0.162774	0.000161579
ENSG00000148362	C9orf142	52	11	0.984502	1.00602	1.01643	1.02524	1.01997	1.04398	1.01654	1.09116	1.08729	1.09837	0.124111	0.000188975
ENSG00000136932	C9orf156	15	9	0.982414	0.951491	1.0474	0.983116	0.998492	0.892176	0.99556	0.847821	0.906047	0.835434	-0.203132	0.00359755
ENSG00000171159	C9orf16	4	2	1.00846	0.964664	0.989339	0.938444	0.953582	0.904656	0.898383	0.834698	0.807254	0.814836	-0.26993	0.000783944
ENSG00000197191	C9orf169	14	4	1.05139	0.997154	1.00875	0.992204	1.01122	0.992944	0.969193	0.970825	1.05057	1.09409	0.0258093	0.632715
ENSG00000148120	C9orf3	2	2	1.00463	1.05685	0.945203	1.0346	1.0337	0.99536	0.937981	1.03983	1.02214	0.907004	-0.0193377	0.839305
ENSG00000135045	C9orf40	16	8	1.0184	0.990558	1.00451	0.984092	1.02684	0.980768	1.00062	0.790394	0.795937	0.805588	-0.333211	4.90704e-06
ENSG00000156017	C9orf41	30	13	0.992345	1.02732	0.993005	1.00108	0.998533	0.974198	0.946771	0.839606	0.797724	0.847745	-0.278077	3.61596e-05
ENSG00000157653	C9orf43	2	2	0.982595	1.10205	0.951262	0.975084	1.08665	1.0548	1.03092	1.00421	1.01347	0.969826	-0.0205385	0.817589
ENSG00000165118	C9orf64	111	25	0.997214	0.997215	0.99382	1.00579	1.00064	1.00358	1.02115	1.10293	1.0889	1.11622	0.146606	1.16364e-05
ENSG00000147894	C9orf72	16	11	0.994691	1.0269	0.991935	0.966274	1.00454	0.970778	0.991117	1.00235	1.02033	1.00366	0.00625425	0.835556
ENSG00000136819	C9orf78	79	29	1.01493	0.992518	1.00406	0.996914	1.00298	0.974246	0.973783	0.844258	0.812611	0.798964	-0.294598	4.8414e-06
ENSG00000155621	C9orf85	15	7	1.02305	0.971623	1.04071	0.983091	0.992236	0.972445	1.0275	1.00587	0.953646	0.962617	-0.0546386	0.195764
ENSG00000165233	C9orf89	24	7	0.984386	1.00431	1.00021	0.981223	0.999039	0.981346	1.02016	1.0543	1.08023	1.0824	0.106015	0.00196998
ENSG00000157693	C9orf91	2	1	1.08689	0.927944	0.977155	1.04923	0.999391	0.981272	0.998087	0.976041	1.00899	0.838799	-0.0848846	0.446641
ENSG00000185015	CA13	7	4	0.948251	0.992381	1.01392	0.994333	1.00697	0.953006	1.00253	1.0059	1.04141	0.995263	0.0426428	0.372431
ENSG00000104267	CA2	67	15	0.985942	0.991851	1.01965	0.992741	1.02205	1.06217	1.06005	1.04699	1.02569	1.03131	0.0504883	0.0270471
ENSG00000169239	CA5B	9	8	1.02708	0.960092	1.00374	0.977692	0.961022	1.02877	1.0495	1.37885	1.29661	1.35119	0.429085	2.22693e-05
ENSG00000107159	CA9	25	9	1.00188	1.01956	0.97643	0.98914	0.985543	1.12271	1.20486	1.06191	1.08263	1.0994	0.113891	0.00292494
ENSG00000120159	CAAP1	33	16	0.999679	1.00722	1.00535	0.997992	0.99602	1.00364	0.993775	0.966544	0.956445	0.944119	-0.0713026	0.00579761
ENSG00000135932	CAB39	315	33	0.999857	1.00876	0.991968	1.00383	1.00211	0.984126	0.990553	0.932899	0.907517	0.909397	-0.125991	3.432e-05
ENSG00000102547	CAB39L	17	3	0.99579	0.999789	0.992595	1.02232	1.02636	1.01156	1.00198	0.938898	0.969778	0.905654	-0.0870286	0.0272674
ENSG00000099991	CABIN1	68	43	0.995553	1.00645	1.00789	0.964458	0.986951	0.938635	0.964898	0.911001	0.921859	0.923732	-0.126831	4.16464e-05
ENSG00000134508	CABLES1	12	8	0.997268	1.02293	0.996313	0.986502	0.959346	1.05875	1.06821	1.38866	1.44477	1.42113	0.496042	1.53511e-06
ENSG00000149679	CABLES2	11	2	1.00232	0.971979	1.01044	1.01882	0.99666	0.986851	1.02789	0.977336	1.02881	1.00255	0.0114219	0.766772
ENSG00000260502	CACFD1	1	1	0.943392	1.08487	0.984148	1.0554	0.879642	1.28962	1.01783	1.57134	1.19082	1.61928	0.529639	0.00741588
ENSG00000067191	CACNB1	1	1	0.941158	1.01084	1.05485	1.04197	0.938466	1.01685	0.957871	1.08631	1.02443	1.10846	0.0992346	0.342072
ENSG00000167535	CACNB3	29	11	0.997311	1.00124	1.00185	0.978715	1.0066	1.00728	1.02297	1.07928	1.07166	1.13119	0.129063	0.0014271
ENSG00000105298	CACTIN	105	39	1.00447	0.998029	1.00562	0.990868	0.998008	1.00291	0.997238	0.957468	0.971602	0.95325	-0.0616732	0.00160403
ENSG00000151893	CACUL1	48	17	1.00675	0.988308	1.00824	0.99059	0.999721	0.968176	0.988985	0.952458	0.950184	0.938845	-0.0798709	0.00182302
ENSG00000116161	CACYBP	483	38	0.998184	0.998283	1.00305	1.00751	1.00003	0.995633	0.993895	0.917919	0.901201	0.904567	-0.139213	2.19302e-06
ENSG00000084774	CAD	1414	144	0.996751	1.00852	0.999886	0.995756	1.0077	1.00087	0.990129	0.939493	0.939997	0.943178	-0.0903671	4.42735e-06
ENSG00000175161	CADM2	1	NA	1.08913	1.22442	0.935122	1.32973	1.20599	1.01963	0.904838	1.56599	1.02627	1.09832	0.167097	0.41708
ENSG00000105767	CADM4	44	11	0.994584	1.02488	0.997383	1.00089	1.00551	1.03303	1.01288	1.10622	1.11936	1.1232	0.150692	8.95726e-05
ENSG00000163618	CADPS	10	4	1.00714	0.974401	1.13668	1.03784	1.22044	1.13648	1.07754	1.08299	0.993459	1.06195	0.0115318	0.874646
ENSG00000104327	CALB1	5	2	0.965289	0.838087	1.14916	1.00509	0.899921	0.971141	1.06685	1.12849	1.09109	1.04145	0.154659	0.213937
ENSG00000172137	CALB2	119	31	0.988753	1.01182	1.00245	1.01687	0.995319	1.0383	1.05215	0.982169	0.994582	1.01886	-0.00366796	0.84867
ENSG00000012822	CALCOCO1	46	23	1.01436	0.998744	1.00022	0.931515	0.929182	0.926362	0.9286	1.18788	1.19303	1.16386	0.234289	4.29664e-06
ENSG00000136436	CALCOCO2	95	37	1.00953	0.974446	1.01557	0.968288	0.979329	0.97008	0.962961	0.773631	0.77579	0.749805	-0.383528	9.04592e-07
ENSG00000064989	CALCRL	2	2	1.06652	1.05598	0.880513	1.01413	0.973697	1.026	1.11103	1.30989	1.43499	1.19164	0.391846	0.0085672
ENSG00000122786	CALD1	377	83	1.01473	0.989654	0.992539	0.990566	0.984436	1.00548	0.996617	1.09001	1.06639	1.04305	0.0941939	0.0011073
ENSG00000138172	CALHM2	7	6	0.966586	1.01989	1.01959	1.00329	0.971669	1.12109	1.00615	1.07655	1.12346	1.16154	0.161008	0.010067
ENSG00000178363	CALML3	69	24	0.982813	1.0206	0.996102	0.996203	1.01685	1.02405	1.03693	1.10486	1.09439	1.06132	0.120363	0.000841435
ENSG00000178372	CALML5	522	20	0.98167	1.00402	1.01809	1.02382	1.02152	1.03273	1.04545	1.15974	1.1817	1.20795	0.240754	5.15984e-06
ENSG00000179218	CALR	1642	62	0.998465	0.995041	1.0052	0.995274	1.01305	1.02056	1.02781	1.06352	1.06967	1.06647	0.0935889	2.82706e-06
ENSG00000128595	CALU	462	47	1.00229	0.986685	1.01408	0.984581	0.998821	0.999902	0.999708	1.00427	1.01336	0.995364	0.00482312	0.725255
ENSG00000070808	CAMK2A	14	0	1.23453	0.641253	1.13758	1.05689	1.28818	1.06565	1.12528	1.32219	1.06989	1.05442	0.242647	0.362271
ENSG00000058404	CAMK2B	6	0	1.42984	0.284563	1.21376	1.2	1.46909	1.13266	1.54127	1.63715	1.42408	1.21906	0.841612	0.191282
ENSG00000145349	CAMK2D	32	11	1.00961	0.990414	0.994953	0.976733	0.998292	1.02625	1.02687	1.13978	1.16568	1.15322	0.207664	1.57237e-05
ENSG00000148660	CAMK2G	89	17	1.02159	0.982233	1.01384	1.00525	0.989479	1.00429	1.00858	1.01481	1.0167	1.00196	0.00771562	0.697782
ENSG00000162545	CAMK2N1	2	1	1.04139	0.971719	0.984891	0.869154	0.91515	0.718061	0.698355	0.417564	0.516448	0.462193	-1.10728	9.08759e-06
ENSG00000163888	CAMK2N2	1	1	1.0729	0.94442	0.976749	0.887957	0.906402	0.916258	0.843067	0.649865	0.748439	0.670549	-0.53383	0.00130133
ENSG00000152495	CAMK4	7	3	0.955128	1.08373	0.987086	0.892851	0.91461	0.936939	0.921672	1.05927	0.975526	0.86145	-0.066288	0.479473
ENSG00000004660	CAMKK1	26	17	1.01937	1.00078	1.00898	0.993845	0.97081	0.922502	0.930705	0.762751	0.767543	0.735861	-0.418867	1.02944e-06
ENSG00000110931	CAMKK2	44	17	0.991582	0.998127	1.00995	0.989777	0.986586	1.02897	0.990628	0.971299	0.968673	0.956697	-0.0503958	0.0188769
ENSG00000143919	CAMKMT	13	5	1.00963	0.986557	0.994281	1.01975	1.03344	0.991869	1.01791	0.936471	0.943496	0.912529	-0.0988955	0.0107501
ENSG00000164615	CAMLG	28	11	0.996005	0.967182	1.03433	0.986896	1.02011	0.961733	1.00619	1.00494	1.06856	0.98712	0.0297678	0.480098
ENSG00000130559	CAMSAP1	122	65	1.00639	0.987636	0.995867	0.983976	1.00159	0.970995	0.955197	0.871363	0.877128	0.853385	-0.200599	3.83013e-06
ENSG00000118200	CAMSAP2	219	75	0.999963	0.998322	0.999352	0.985513	0.998584	0.977241	0.969004	0.905967	0.914801	0.908176	-0.135495	1.99956e-06
ENSG00000076826	CAMSAP3	160	49	1.01245	0.991301	1.00301	0.99973	1.01734	1.01308	1.02119	1.08935	1.1162	1.10704	0.139731	2.16982e-05
ENSG00000108509	CAMTA2	3	3	0.976039	0.994098	1.0334	0.948904	1.06115	0.887999	0.901363	0.926798	0.939889	1.07512	-0.0328241	0.692845
ENSG00000111530	CAND1	939	83	0.987759	1.00767	1.00613	1.014	1.00692	1.01552	1.01656	1.03135	1.02451	1.05149	0.0499485	0.00504568
ENSG00000171302	CANT1	69	22	1.00835	0.985188	0.998719	1.00594	0.984655	0.950226	0.948655	0.802493	0.8212	0.772035	-0.321173	4.7086e-06
ENSG00000127022	CANX	893	70	1.00193	0.995175	1.00136	1.00342	1.01001	1.00998	1.0134	0.998702	1.00367	0.975282	-0.0101568	0.426651
ENSG00000131236	CAP1	1005	49	0.991444	1.01857	0.993505	1.01623	0.994204	1.0107	1.00506	1.02801	1.01828	1.03471	0.0368241	0.0194391
ENSG00000112186	CAP2	72	25	0.992253	1.0017	1.00193	1.00164	1.02296	1.00911	1.00556	1.04376	1.05494	1.07062	0.0811268	0.000930362
ENSG00000042493	CAPG	299	23	1.01006	0.998646	0.993492	1.0169	0.998963	1.03246	1.03681	1.13525	1.13982	1.14307	0.187225	5.4164e-07
ENSG00000014216	CAPN1	848	61	0.997876	1.00312	0.996392	1.00595	1.00551	1.02456	1.0271	1.14533	1.13947	1.15834	0.199992	2.18078e-07
ENSG00000103326	CAPN15	34	17	1.00331	0.990868	1.00208	1.02078	1.02188	1.01162	0.979981	0.866848	0.854105	0.903533	-0.191516	0.000121391
ENSG00000162909	CAPN2	669	53	0.999271	1.00545	1.00071	1.00731	1.01373	1.01516	1.00747	0.999466	0.999743	1.00474	-0.0007114	0.92597
ENSG00000149260	CAPN5	5	3	1.03724	0.983062	1.00665	1.06038	1.0545	0.988513	0.945646	1.28414	1.23922	1.26167	0.322633	0.000184636
ENSG00000131375	CAPN7	103	39	1.0147	0.989384	1.004	0.99544	0.990614	0.977181	0.965125	0.897011	0.929301	0.924823	-0.128921	0.00017844
ENSG00000126247	CAPNS1	325	25	0.986771	1.00866	1.00073	1.00784	1.0233	1.02022	1.01286	1.06456	1.0776	1.08383	0.106649	4.2734e-05
ENSG00000135387	CAPRIN1	300	32	1.00985	0.993375	1.0017	0.984262	0.98261	0.921211	0.918965	0.696298	0.687898	0.654715	-0.560006	1.99306e-07
ENSG00000110888	CAPRIN2	6	5	1.00252	0.932838	1.10618	0.927411	0.975374	1.01379	0.93362	0.91837	0.882528	0.814277	-0.216154	0.0251385
ENSG00000105519	CAPS	25	7	1.0146	0.978825	1.02202	0.967501	0.995911	0.998037	1.02793	1.30661	1.35718	1.35526	0.41452	2.128e-06
ENSG00000116489	CAPZA1	385	15	0.989846	1.01572	0.990082	1.00373	0.99548	1.00029	1.00071	1.00935	1.02809	1.0122	0.0258304	0.0961445
ENSG00000198898	CAPZA2	160	11	0.987625	1.00438	1.00683	1.02491	1.03577	1.03461	1.02675	1.05715	1.07522	1.06905	0.0943289	0.000131343
ENSG00000077549	CAPZB	490	34	0.997597	1.00342	1.00014	1.01441	1.00472	1.01256	1.01606	1.04274	1.04292	1.05064	0.0635397	6.23839e-05
ENSG00000100065	CARD10	40	23	1.01792	0.989062	1.00246	0.948733	0.948187	0.847569	0.828194	0.708472	0.726848	0.678933	-0.50982	8.41671e-07
ENSG00000198286	CARD11	43	23	1.00971	0.987186	1.00595	0.963233	0.980057	0.91222	0.958626	0.957993	0.974673	0.964988	-0.0514114	0.0219507
ENSG00000141527	CARD14	13	10	0.9971	0.952756	0.997869	0.987322	0.971879	1.01658	1.02771	1.13421	1.12651	1.12252	0.199124	0.00033135
ENSG00000204397	CARD16	1	1	0.978752	0.951631	1.06973	0.948564	1.09229	1.09971	1.08503	1.40231	1.39942	1.50462	0.522432	0.000885092
ENSG00000132357	CARD6	16	10	1.01375	0.989728	0.990054	0.993992	0.996702	1.01172	1.08444	1.23145	1.31203	1.34853	0.377721	2.70413e-05
ENSG00000105483	CARD8	9	6	1.02279	0.975703	1.0009	1.0165	1.05717	0.958134	0.945684	1.0282	1.12263	1.08946	0.110766	0.0409258
ENSG00000138380	CARF	3	3	0.983841	1.03828	1.04144	1.15784	0.94521	1.18708	1.10822	1.44048	1.08159	1.14132	0.247048	0.0624471
ENSG00000153048	CARHSP1	106	8	0.988781	1.02021	0.985037	1.02113	0.98601	1.03366	1.00662	1.04434	1.03527	1.02716	0.0534739	0.015543
ENSG00000213995	CARKD	97	17	1.00245	0.990561	1.00769	0.997836	1.00761	1.01544	1.07419	1.26779	1.23444	1.30675	0.343754	1.6524e-06
ENSG00000142453	CARM1	181	27	0.980272	1.0185	1.00182	1.01779	0.990402	1.02691	1.00556	1.03655	1.00692	1.04453	0.041422	0.070849
ENSG00000110619	CARS	433	64	1.00079	0.994363	0.999134	1.00574	1.01321	1.01789	1.01992	1.05754	1.0619	1.05396	0.0838144	1.31028e-05
ENSG00000134905	CARS2	136	30	0.996085	1.00789	0.994683	1.00645	1.01065	1.03786	1.01964	1.09938	1.07549	1.10296	0.128359	3.59647e-05
ENSG00000108349	CASC3	60	22	1.00737	0.990124	1.00521	0.93315	0.96409	0.962626	0.966575	0.910512	0.92736	0.907419	-0.129323	8.92539e-05
ENSG00000166734	CASC4	90	30	1.01058	0.984082	0.999815	0.981828	0.995843	0.979261	1.00044	0.937575	0.944846	0.947835	-0.0813013	0.000741623
ENSG00000137812	CASC5	168	87	1.00075	1.00327	0.998553	0.955898	0.974757	0.933566	0.902455	0.598852	0.607857	0.553835	-0.771366	2.46196e-07
ENSG00000127995	CASD1	11	8	1.03241	0.975285	0.983561	0.943655	0.974139	0.983263	1.02765	0.975081	0.979359	0.98578	-0.0243871	0.515076
ENSG00000147044	CASK	172	51	0.993599	1.00402	1.00749	1.01245	1.0008	1.02654	1.03551	1.13461	1.10599	1.15314	0.175269	1.76608e-05
ENSG00000177303	CASKIN2	96	24	0.998579	1.0111	0.991677	1.00783	1.01741	0.980057	0.963194	0.930407	0.921752	0.947847	-0.100237	0.000318866
ENSG00000137752	CASP1	10	7	1.01552	1.00793	1.02873	0.947021	1.04353	1.03529	1.07565	1.07888	1.09156	1.12168	0.109037	0.0115236
ENSG00000003400	CASP10	40	18	1.01529	0.98901	1.00655	0.986918	1.02519	1.01688	1.03794	1.25787	1.25903	1.28003	0.334703	8.52261e-07
ENSG00000105141	CASP14	17	10	0.698756	1.81995	0.646661	0.828767	0.907331	0.641964	0.704025	0.73062	0.693211	0.692443	-0.409837	0.312908
ENSG00000106144	CASP2	103	31	0.97953	0.995162	1.01736	0.957659	1.02297	0.953821	0.95827	0.711797	0.728375	0.737132	-0.458569	2.46196e-07
ENSG00000164305	CASP3	103	21	0.9846	1.00893	0.998247	1.01008	1.02009	0.977858	0.971512	0.999735	0.998007	1.02833	0.0163799	0.378689
ENSG00000196954	CASP4	55	24	1.0103	0.988968	0.997459	0.959486	0.979215	0.974592	0.989321	1.00252	0.98731	0.967933	-0.0189759	0.359053
ENSG00000138794	CASP6	85	29	0.987211	1.0167	0.997939	1.00816	0.988106	1.05013	1.03809	1.14066	1.1317	1.14378	0.186605	6.92069e-06
ENSG00000165806	CASP7	77	22	0.987728	1.02184	0.986455	1.02038	1.00717	1.00198	1.01143	1.06946	1.00839	1.09085	0.0802344	0.0367632
ENSG00000064012	CASP8	65	27	1.01107	1.00086	1.00584	0.983826	1.0249	0.981471	0.991324	0.907356	0.915182	0.935309	-0.130049	9.4179e-05
ENSG00000132906	CASP9	14	7	1.0087	1.00169	0.999747	1.03353	0.988362	1.0513	1.0481	1.15016	1.16839	1.17852	0.216257	7.39551e-05
ENSG00000153113	CAST	1045	109	1.01293	0.988863	1.00038	1	0.98706	1.02063	1.02504	1.13361	1.1251	1.11455	0.168174	1.94325e-06
ENSG00000130940	CASZ1	74	38	0.984373	1.03281	0.995186	0.996169	0.992384	1.0472	1.0181	1.02179	1.05494	1.0476	0.0528229	0.0525725
ENSG00000121691	CAT	288	33	0.999694	1.00203	1.00007	1.01372	1.01502	1.0341	1.04996	1.17963	1.16653	1.16566	0.226375	1.73105e-07
ENSG00000105974	CAV1	289	12	0.985208	1.01329	0.99001	1.02415	1.01248	1.06518	1.06265	1.31739	1.30473	1.35925	0.41373	2.74053e-07
ENSG00000105971	CAV2	57	7	0.971833	0.982888	1.02818	1.00843	1.03098	1.03205	1.01246	1.19633	1.19271	1.23784	0.282236	1.6503e-05
ENSG00000078699	CBFA2T2	18	10	0.998582	1.01164	0.989002	0.995642	0.960461	0.963664	0.964439	0.893985	0.898201	0.857819	-0.178838	0.000362469
ENSG00000067955	CBFB	77	16	0.990786	1.00301	1.01009	0.998715	1.00793	0.955701	0.984282	0.92719	0.936685	0.912453	-0.113689	0.000168166
ENSG00000110395	CBL	85	33	0.992858	1.02396	0.983921	1.01382	0.996549	1.00677	0.971322	0.985808	0.942555	0.952835	-0.0587008	0.0374379
ENSG00000114423	CBLB	17	10	1.0442	0.992915	0.961994	0.998949	1.02184	1.13171	1.09224	1.40173	1.37214	1.35876	0.463229	5.3341e-06
ENSG00000142273	CBLC	18	10	0.994793	0.982615	1.01829	0.985075	0.986851	0.936672	0.927199	0.827383	0.839689	0.871814	-0.238888	9.51324e-05
ENSG00000105879	CBLL1	51	15	1.01229	0.983098	1.01648	1.02495	0.988661	1.00441	1.00868	0.981145	0.990328	0.942122	-0.0480375	0.0944567
ENSG00000159228	CBR1	221	18	1.0038	0.993533	1.00011	1.01202	0.989002	1.01232	1.02275	1.05411	1.04965	1.06308	0.0793074	8.4515e-05
ENSG00000159231	CBR3	105	18	0.994008	1.01881	0.990683	1.01941	0.986269	1.02498	1.03198	1.09966	1.09647	1.09437	0.131767	4.00746e-05
ENSG00000145439	CBR4	31	10	1.00653	1.01871	0.996662	1.03227	0.997826	1.03762	1.05246	1.14849	1.16282	1.16641	0.202708	1.69705e-05
ENSG00000160200	CBS	75	27	0.991846	0.997632	1.01576	1.01135	0.999571	0.98373	0.959629	0.781371	0.780598	0.744545	-0.382055	1.16453e-06
ENSG00000136682	CBWD2	5	1	1.05315	0.975932	0.979562	1.01497	0.920896	1.03698	1.10002	1.02126	1.02704	0.936543	-0.0118348	0.856614
ENSG00000108468	CBX1	130	23	1.00036	0.996886	1.00965	0.972929	0.996905	1.0183	1.04833	1.00666	0.976525	0.993213	-0.0147958	0.349689
ENSG00000262762	CBX2	18	8	1.02649	0.988464	0.998055	1.044	1.00499	0.997592	0.989049	0.797825	0.805885	0.780045	-0.337916	6.72404e-06
ENSG00000122565	CBX3	187	12	1.00073	0.992658	1.003	1.00566	1.01208	1.01576	1.00931	0.918526	0.928131	0.897676	-0.126893	4.86824e-05
ENSG00000141582	CBX4	59	23	1.00542	0.996293	1.01533	0.944408	0.995867	1.01383	1.0189	0.963948	0.97642	0.960277	-0.0567556	0.00754096
ENSG00000094916	CBX5	121	20	1.00008	0.994453	1.00375	1.00381	1.00764	1.01903	1.02838	0.979256	0.987277	0.960746	-0.0346593	0.0390457
ENSG00000183741	CBX6	26	11	0.995243	1.02938	0.97089	1.05636	1.01132	1.05581	1.02517	1.33279	1.30166	1.32361	0.402335	2.42712e-06
ENSG00000100307	CBX7	6	6	0.978314	0.971993	1.0441	1.00249	0.97608	1.06968	1.11415	1.67027	1.65965	1.65088	0.73485	1.38424e-06
ENSG00000262572	CBX8	91	20	1.02005	0.981329	0.999022	0.982095	1.0061	1.00931	1.0063	1.03371	1.04386	1.04118	0.0559772	0.0123054
ENSG00000100211	CBY1	4	3	1.00576	0.999396	1.01782	0.940807	1.0099	0.975007	0.932411	0.804759	0.747758	0.783829	-0.372339	0.000159221
ENSG00000132024	CC2D1A	289	66	1.0056	0.997177	1.00315	1.00992	0.997947	1.00392	0.982883	0.936152	0.928222	0.923763	-0.108519	8.78936e-06
ENSG00000154222	CC2D1B	80	32	1.01013	0.991181	0.991651	0.996729	1.00183	1.00086	1.00716	1.04459	1.02625	1.04938	0.0600595	0.00565809
ENSG00000048342	CC2D2A	13	10	0.986008	1.01458	1.02062	0.92491	0.946871	0.938265	0.945714	0.97553	0.99785	0.977624	-0.0338309	0.296804
ENSG00000060339	CCAR1	460	89	1.00893	0.990517	0.999269	0.992319	1.01679	1.03251	1.04721	1.1277	1.12568	1.14017	0.178467	8.84658e-07
ENSG00000158941	CCAR2	489	72	1.01709	0.983307	0.99991	0.991639	1.00097	1.00199	1.0039	1.0613	1.04749	1.05949	0.07871	0.000586683
ENSG00000183287	CCBE1	5	4	0.997368	0.988565	1.02004	0.946989	1.16086	0.969494	1.1036	0.947442	0.935155	0.935118	-0.0932053	0.0626951
ENSG00000171097	CCBL1	39	14	0.997894	1.02214	1.01192	1.03052	1.02871	1.03588	1.02562	1.1046	1.09563	1.11373	0.128347	0.000183895
ENSG00000137944	CCBL2	202	33	0.996549	1.00216	1.00478	1.01905	1.00316	1.03731	1.03253	1.11215	1.09243	1.11942	0.146214	7.17913e-06
ENSG00000176476	CCDC101	20	7	1.00916	0.988078	1.00382	0.999258	0.963332	1.00605	0.960512	0.90826	0.916432	0.927412	-0.124932	0.000908632
ENSG00000135736	CCDC102A	36	19	1.01289	0.966505	1.01126	0.954277	0.995127	0.95736	0.958729	1.01059	1.04451	0.958212	0.0103183	0.796209
ENSG00000163001	CCDC104	45	22	1.00892	0.990007	1.00348	0.952612	0.975118	0.935656	0.918839	0.845608	0.855846	0.835148	-0.243248	3.54415e-06
ENSG00000173581	CCDC106	10	7	0.964192	1.0444	0.999495	1.02297	1.02852	1.04365	1.04213	1.0794	1.14719	1.14442	0.164541	0.00724434
ENSG00000005059	CCDC109B	38	16	1.01401	0.986787	1.00104	1.00203	1.00452	1.04035	1.04389	1.12465	1.15928	1.15906	0.197756	3.4443e-05
ENSG00000164221	CCDC112	1	1	1.1865	0.97136	0.831653	0.996363	0.742776	1.08331	0.827121	0.745605	0.37313	0.320021	-1.14279	0.00855083
ENSG00000103021	CCDC113	2	2	0.984321	0.99152	1.02701	0.960934	0.946775	1.00817	0.94693	1.10274	1.11708	0.940804	0.0698074	0.467852
ENSG00000136710	CCDC115	10	5	1.00138	0.986667	1.00189	0.993202	0.974066	0.973242	0.995533	0.909079	0.922201	0.906229	-0.127256	0.00371896
ENSG00000159873	CCDC117	28	14	1.0049	0.980989	1.02242	0.963095	0.98792	1.04017	1.01726	0.93753	0.94351	0.946131	-0.0893956	0.00501992
ENSG00000160799	CCDC12	69	18	1.01112	0.984043	1.0005	0.969644	0.974329	0.983245	0.985682	0.890845	0.882961	0.877932	-0.175872	1.23073e-05
ENSG00000007080	CCDC124	163	30	1.00383	1.00272	1.00504	0.991506	0.980651	0.991274	0.996002	0.977054	0.996418	0.971654	-0.0322804	0.0346974
ENSG00000169193	CCDC126	6	3	1.01295	0.999295	1.01118	0.982523	0.990243	0.954023	0.957025	0.840619	0.8503	0.779719	-0.29233	0.000462881
ENSG00000164366	CCDC127	23	8	1.00119	0.961957	1.01912	0.975216	0.983156	1.00642	1.01409	1.18497	1.13269	1.2114	0.242737	0.000205796
ENSG00000104957	CCDC130	24	11	1.00532	0.990913	1.00623	0.98115	0.998147	1.01077	0.978178	0.977592	0.975507	0.998217	-0.0248323	0.29713
ENSG00000004766	CCDC132	147	53	1.00114	0.992107	1.00687	0.990468	1.00956	0.996072	1.00841	1.00107	1.01497	1.02174	0.0179698	0.196777
ENSG00000100147	CCDC134	52	13	1.01426	0.99774	0.9921	1.01107	0.995566	0.987599	1.02282	0.975098	0.98587	0.976969	-0.0320821	0.0864921
ENSG00000185298	CCDC137	44	14	1.00442	0.9824	1.01231	0.983872	1.01828	0.980415	0.967393	0.875077	0.880676	0.851756	-0.201905	3.00961e-05
ENSG00000163006	CCDC138	18	13	0.972893	1.00866	1.00656	1.00046	1.01368	0.866258	0.891081	0.537235	0.606056	0.549522	-0.821612	1.08158e-06
ENSG00000175455	CCDC14	37	23	0.992064	1.01779	1.00865	0.940114	0.956676	0.857165	0.827235	0.600832	0.642423	0.573656	-0.733829	8.05549e-07
ENSG00000181982	CCDC149	10	8	0.997674	1.00779	0.979245	0.977334	1.01618	1.0502	1.00224	0.974362	0.936695	1.00269	-0.0351718	0.392967
ENSG00000149548	CCDC15	11	6	1.008	0.984264	1.00565	0.960617	0.991086	0.942081	0.931291	0.703062	0.7249	0.651592	-0.529042	9.44009e-06
ENSG00000144395	CCDC150	12	6	1.03362	0.970306	0.996025	0.983555	0.997878	0.987805	0.940515	0.917152	0.932397	0.974116	-0.0873529	0.0597011
ENSG00000197599	CCDC154	4	3	1.0174	1.02403	0.941837	1.12218	1.06069	1.11658	0.985619	1.0391	1.01613	0.995215	0.0329363	0.589162
ENSG00000198937	CCDC167	4	3	1.04023	0.953737	1.0058	0.957967	0.964496	1.01015	0.989902	1.02444	1.03072	1.02108	0.0372256	0.521641
ENSG00000154781	CCDC174	27	15	0.999137	1.00014	1.01181	0.990677	1.04193	1.03239	1.00606	1.06738	1.06137	1.06621	0.085533	0.00248849
ENSG00000122483	CCDC18	40	31	1.01393	0.989167	0.990063	0.968875	0.973919	0.934727	0.914118	0.730507	0.77392	0.691023	-0.448601	1.21e-05
ENSG00000268501	CCDC22	128	38	1.00909	0.997965	0.996199	1.00458	0.992949	1.01554	0.996049	1.04228	1.05096	1.0272	0.0551848	0.0036348
ENSG00000177868	CCDC23	4	2	0.986471	0.982665	1.02437	0.99045	1.02594	1.08951	1.09735	1.32371	1.30231	1.33286	0.403442	6.59515e-05
ENSG00000147419	CCDC25	104	22	0.999097	1.01342	0.989069	0.993923	1.01059	1.01958	1.00763	1.02507	1.01736	1.04205	0.0393047	0.0361414
ENSG00000024862	CCDC28A	13	8	1.01233	0.95199	0.981986	1.03577	1.01784	1.04686	1.07128	1.2275	1.30776	1.1264	0.311357	0.00092539
ENSG00000160050	CCDC28B	6	2	1.00245	1.02214	0.96681	0.996197	1.0223	0.999131	1.00798	1.01881	0.968313	0.92414	-0.0399396	0.480662
[truncated: 8,789 more rows]

## Sheet: Table S3
Symbol	mRNA_meanReads	mRNA_log2FC_2hvsCtrl	mRNA_padj_2hvsCtrl	mRNA_log2FC_6hvsCtrl	mRNA_padj_6hvsCtrl	mRNA_log2FC_24hvsCtrl	mRNA_padj_24hvsCtrl	protein_quanted_PSMs:	protein_log2FC_24hvsCtrl	protein_padj_24hvsCtrl	TF	ChromRem	CoFac	Kinase	Phosphatase	E3	SCBC_Neighborhood
[truncated: 3,453 more rows]

[truncated: 7 more sheets: Table S4, Table S5, Table S6, Table S7, Table S8, Table S9, Table S10]
