# Supplementary material for: Immediate Adaptation Analysis Implicates BCL6 as an EGFR-TKI Combination Therapy Target in NSCLC
Source: Mol Cell Proteomics. 2020 Mar 30;19(6):928–43. doi: 10.1074/mcp.RA120.002036 (PMC7261823; doi:10.1074/mcp.RA120.002036)
Supplement: Annotated spectra [file 159477_0_supp_492414_q74qpj.zip]

Archive with 6 entries (6 files):
- PSM.annotated.spectra_siRNA_BCL6_set2.pdf
- __MACOSX/._PSM.annotated.spectra_siRNA_BCL6_set2.pdf
- PSM.annotated.spectra_HIRIEFII.pdf
- __MACOSX/._PSM.annotated.spectra_HIRIEFII.pdf
- PSM.annotated.spectra_siRNA_BCL6_set1.pdf
- __MACOSX/._PSM.annotated.spectra_siRNA_BCL6_set1.pdf
